# Supplementary material for: Differential microbial assemblages associated with shikonin-producing Borage species in two distinct soil types
Source: Sci Rep. 2021 May 24;11:10788. doi: 10.1038/s41598-021-90251-1 (PMC8144371; doi:10.1038/s41598-021-90251-1)
Supplement: Supplementary file 1 — Supplementary Tables. [file 41598_2021_90251_MOESM1_ESM.xlsx]

## Sheet: Table S1
					Differential microbial assemblages associated with shikonin-producing Borage species in two distinct soil types
					Aliya Fazal1¶, Minkai Yang1¶, Zhongling Wen1¶, Farman Ali1, Ran Ren1, Chenyu Hao1, Xingyu Chen1, Jiangyan Fu1, Xuan Wang1, Wencai Jie1, Tongming Yin2, Guihua Lu1,2,3*, Jinliang Qi1,2*, Yonghua Yang1,2*
Table S1: PacBio sequence reads displaying statistical results of CCS reads for each sample
Number of samples: 48
Total number of CCS reads:	544206
Number of reads per sample (mean/std):	11338/5458
length (mean/std):	1520/33
Mean number of pass (average sequencing number):	41.6
Mean RQ (Read Quality):	0.9975
High quality sequences (Tags):	165570
Samples detail:
Sample name	File name as in Sequence Read Archive (SRA)	Read number	length mean	length std	pass mean	rq mean
EPNCBS1	WH1812012326	18518	1532	27	43.82	0.9979
EPNCBS2	WH1812012327	10653	1533	26	44.38	0.998
EPNCBS3	WH1812012328	12443	1523	38	43.96	0.9979
EPNCEC1	WH1901007809	4187	1496	40	23.85	0.9964
EPNCEC2	WH1812012321	8255	1491	29	44.67	0.9985
EPNCEC3	WH1812012322	7246	1493	36	45.45	0.9985
EPNCRP1	WH1812012323	23038	1533	27	41.8	0.9968
EPNCRP2	WH1812012324	13435	1532	24	44.02	0.9981
EPNCRP3	WH1812012325	3760	1529	27	25.37	0.9944
EPNCRS1	WH1812012317	13509	1528	26	43.63	0.9985
EPNCRS2	WH1812012318	7347	1532	25	43.29	0.9981
EPNCRS3	WH1812012319	11613	1532	24	43.57	0.998
LENCBS1	WH1812012314	2660	1532	52	31.25	0.9973
LENCBS2	WH1812012315	13082	1536	30	43.69	0.9981
LENCBS3	WH1812012316	13372	1534	27	43.97	0.9982
LENCEC1	WH1812012308	7125	1491	36	29.89	0.9971
LENCEC2	WH1812012309	8546	1493	42	45.87	0.9985
LENCEC3	WH1812012310	8744	1495	44	44.2	0.9985
LENCRP1	WH1812012311	21637	1519	38	42.02	0.9969
LENCRP2	WH1812012312	8446	1524	24	45.34	0.9987
LENCRP3	WH1812012313	8468	1526	33	39.7	0.9963
LENCRS1	WH1812012305	8439	1530	25	43.73	0.998
LENCRS2	WH1812012306	7252	1532	26	43.12	0.9979
LENCRS3	WH1812012307	10697	1527	26	44	0.9983
EPPPBS1	WH1812012302	7135	1530	22	42.94	0.9972
EPPPBS2	WH1812012303	8936	1529	21	32.13	0.9959
EPPPBS3	WH1812012304	7460	1532	18	42.61	0.9975
EPPPEC1	WH1812012296	12048	1498	26	29.44	0.9964
EPPPEC2	WH1812012297	7923	1490	26	46.41	0.9985
EPPPEC3	WH1901007807	8726	1498	46	26.79	0.9967
EPPPRP1	WH1812012299	10241	1526	26	44.14	0.9977
EPPPRP2	WH1812012300	22098	1527	26	43.01	0.9972
EPPPRP3	WH1812012301	13855	1524	28	43.71	0.9973
EPPPRS1	WH1812012293	15124	1528	22	43.79	0.9976
EPPPRS2	WH1812012294	13332	1530	64	28.76	0.9959
EPPPRS3	WH1812012295	8003	1509	30	31.11	0.9959
LEPPBS1	WH1812012290	9935	1521	27	42.87	0.9976
LEPPBS2	WH1812012291	25716	1519	22	45.8	0.9979
LEPPBS3	WH1812012292	15921	1521	26	45.02	0.9978
LEPPEC1	WH1812012284	7677	1493	36	45.45	0.9983
LEPPEC2	WH1812012285	7336	1491	32	26.94	0.9966
LEPPEC3	WH1812012286	6962	1495	34	46.07	0.9984
LEPPRP1	WH1812012287	7189	1517	37	44.35	0.9977
LEPPRP2	WH1812012288	9380	1517	24	30.39	0.996
LEPPRP3	WH1812012289	15740	1519	22	43.92	0.9974
LEPPRS1	WH1812012281	16850	1519	22	44.47	0.9977
LEPPRS2	WH1901007811	8072	1519	23	46.38	0.9978
LEPPRS3	WH1812012283	26075	1520	21	44.36	0.9974

## Sheet: Table S2
Table S2: PacBio sequence reads statistics
Num samples: 48
Num total OTUs: 14429
Num Singletons: 0
Num Non-singletons: 14429
Num total sequences (Tags): 165570
Sample all OTU summary:
Min: 119
Max: 2396
Mean: 901
Standard deviation: 725
Sample detail:
Sample name	Tag number	OTU number
EPNCBS1	4017	2094
EPNCBS2	4350	2152
EPNCBS3	1695	1082
EPNCEC1	391	119
EPNCEC2	906	218
EPNCEC3	814	151
EPNCRP1	2896	753
EPNCRP2	4847	2280
EPNCRP3	1003	587
EPNCRS1	6489	2235
EPNCRS2	4100	1964
EPNCRS3	4289	2168
EPPPBS1	3935	610
EPPPBS2	4671	618
EPPPBS3	4927	593
EPPPEC1	1991	218
EPPPEC2	851	136
EPPPEC3	932	172
EPPPRP1	5655	495
EPPPRP2	4817	679
EPPPRP3	4937	718
EPPPRS1	5765	481
EPPPRS2	1429	388
EPPPRS3	2274	588
LENCBS1	2080	1119
LENCBS2	4399	2071
LENCBS3	5016	2396
LENCEC1	740	177
LENCEC2	863	199
LENCEC3	1085	228
LENCRP1	2538	725
LENCRP2	7468	1676
LENCRP3	2012	900
LENCRS1	4323	1837
LENCRS2	4284	1835
LENCRS3	6363	2071
LEPPBS1	5406	686
LEPPBS2	6010	639
LEPPBS3	5767	593
LEPPEC1	998	187
LEPPEC2	768	131
LEPPEC3	1277	237
LEPPRP1	3196	676
LEPPRP2	4405	647
LEPPRP3	4902	688
LEPPRS1	5078	717
LEPPRS2	3434	623
LEPPRS3	5177	732

## Sheet: Table S3
Table S3: Original OTUs table for biome with species annotation
#OTU ID	Domain	Phylum	Class	Order	Family	Genus	Species
OTU1	Bacteria	Bacteroidetes	Chitinophagia	Chitinophagales	Chitinophagaceae	Chitinophaga	Chitinophaga_costaii
OTU2	Bacteria	Planctomycetes	Planctomycetia	Planctomycetales	Planctomycetaceae	Schlesneria	Schlesneria_paludicola
OTU3	Bacteria	Proteobacteria	Gammaproteobacteria	Xanthomonadales	Rhodanobacteraceae	Dyella	Dyella_japonica
OTU4	Bacteria	Cyanobacteria	Not_Available
OTU5	Bacteria	Proteobacteria	Gammaproteobacteria	Pseudomonadales	Pseudomonadaceae	Pseudomonas	Pseudomonas_entomophila
OTU6	Bacteria	Planctomycetes	Planctomycetia	Planctomycetales	Planctomycetaceae	Rubinisphaera	Rubinisphaera_brasiliensis
OTU7	Bacteria	Actinobacteria	Actinobacteria
OTU9	Bacteria	Proteobacteria	Alphaproteobacteria	Sphingomonadales	Sphingomonadaceae	Novosphingobium	Novosphingobium_naphthalenivorans
OTU11	Bacteria	Planctomycetes	Planctomycetia	Planctomycetales	Planctomycetaceae	Pirellula	Pirellula_staleyi
OTU12	Bacteria	Planctomycetes	Planctomycetia	Planctomycetales	Planctomycetaceae	Schlesneria	Schlesneria_paludicola
OTU13	Bacteria	Verrucomicrobia	Spartobacteria	Chthoniobacterales	Chthoniobacteraceae	Chthoniobacter	Chthoniobacter_flavus
OTU14	Bacteria	Proteobacteria	Betaproteobacteria	Nitrosomonadales	Methylophilaceae	Methylotenera	Methylotenera_mobilis
OTU15	Bacteria	Proteobacteria	Alphaproteobacteria	Micropepsales	Micropepsaceae	Rhizomicrobium	Rhizomicrobium_electricum
OTU16	Bacteria	Bacteroidetes	Chitinophagia	Chitinophagales	Chitinophagaceae	Chitinophaga	Chitinophaga_terrae_Kim_and_Jung_2007
OTU17	Bacteria	Planctomycetes	Phycisphaerae	Phycisphaerales	Phycisphaeraceae	Phycisphaera	Phycisphaera_mikurensis
OTU18	Bacteria	Bacteroidetes	Sphingobacteriia	Sphingobacteriales	Sphingobacteriaceae	Mucilaginibacter
OTU19	Bacteria	Bacteroidetes	Sphingobacteriia	Sphingobacteriales	Sphingobacteriaceae	Mucilaginibacter	Mucilaginibacter_gynuensis
OTU20	Bacteria	Proteobacteria	Gammaproteobacteria	Xanthomonadales	Xanthomonadaceae	Lysobacter
OTU21	Bacteria	Acidobacteria	Blastocatellia	Not_Available	Not_Available
OTU22	Bacteria	Proteobacteria	Betaproteobacteria	Burkholderiales	Comamonadaceae	Variovorax	Variovorax_paradoxus
OTU23	Bacteria	Proteobacteria	Betaproteobacteria	Burkholderiales	Burkholderiaceae	Cupriavidus
OTU24	Bacteria	Proteobacteria	Alphaproteobacteria	Sphingomonadales	Sphingomonadaceae	Sphingobium
OTU25	Bacteria	Proteobacteria	Betaproteobacteria	Burkholderiales	Oxalobacteraceae	Herminiimonas	Herminiimonas_arsenicoxydans
OTU26	Bacteria	Proteobacteria	Alphaproteobacteria	Sphingomonadales	Sphingomonadaceae	Sphingobium
OTU28	Bacteria	Proteobacteria	Betaproteobacteria	Nitrosomonadales	Methylophilaceae	Methylobacillus	Methylobacillus_flagellatus
OTU29	Bacteria	Proteobacteria	Betaproteobacteria	Nitrosomonadales	Not_Available
OTU30	Bacteria	Proteobacteria	Betaproteobacteria	Burkholderiales	Not_Available
OTU31	Bacteria	Proteobacteria	Betaproteobacteria	Burkholderiales	Comamonadaceae	Variovorax	Variovorax_boronicumulans
OTU32	Bacteria	Proteobacteria	Betaproteobacteria	Burkholderiales	Alcaligenaceae	Azohydromonas	Azohydromonas_lata
OTU33	Bacteria	Verrucomicrobia	Verrucomicrobiae	Verrucomicrobiales	Verrucomicrobiaceae	Prosthecobacter	Prosthecobacter_vanneervenii
OTU34	Bacteria	Proteobacteria	Gammaproteobacteria	Nevskiales	Sinobacteraceae	Povalibacter	Povalibacter_uvarum
OTU35	Bacteria	Acidobacteria	Blastocatellia	Not_Available	Not_Available	Tellurimicrobium	Tellurimicrobium_multivorans
OTU36	Bacteria	Actinobacteria	Actinobacteria	Micromonosporales	Micromonosporaceae	Actinoplanes
OTU37	Bacteria	Bacteroidetes	Chitinophagia	Chitinophagales	Chitinophagaceae	Chitinophaga	Chitinophaga_costaii
OTU38	Bacteria	Nitrospirae	Nitrospira	Nitrospirales	Nitrospiraceae	Nitrospira	Nitrospira_moscoviensis
OTU39	Bacteria	Proteobacteria	Betaproteobacteria	Burkholderiales	Comamonadaceae
OTU40	Bacteria	Bacteroidetes	Flavobacteriia	Flavobacteriales	Flavobacteriaceae	Flavobacterium
OTU41	Bacteria	Proteobacteria	Betaproteobacteria	Burkholderiales	Comamonadaceae	Polaromonas
OTU42	Bacteria	Bacteroidetes	Chitinophagia	Chitinophagales	Chitinophagaceae	Niastella
OTU43	Bacteria	Proteobacteria	Gammaproteobacteria	Nevskiales	Sinobacteraceae	Povalibacter	Povalibacter_uvarum
OTU44	Bacteria	Bacteroidetes	Chitinophagia	Chitinophagales	Chitinophagaceae	Chitinophaga	Chitinophaga_costaii
OTU45	Bacteria	Proteobacteria	Betaproteobacteria	Nitrosomonadales
OTU46	Bacteria	Bacteroidetes	Chitinophagia	Chitinophagales	Chitinophagaceae	Terrimonas	Terrimonas_pekingensis
OTU47	Bacteria	Actinobacteria	Thermoleophilia	Solirubrobacterales
OTU48	Bacteria	Proteobacteria	Betaproteobacteria	Burkholderiales	Comamonadaceae	Variovorax	Variovorax_soli
OTU49	Bacteria	Planctomycetes	Planctomycetia	Planctomycetales	Planctomycetaceae	Gimesia	Gimesia_maris
OTU50	Bacteria	Planctomycetes	Phycisphaerae	Phycisphaerales	Phycisphaeraceae	Phycisphaera	Phycisphaera_mikurensis
OTU51	Bacteria	Bacteroidetes	Flavobacteriia	Flavobacteriales	Flavobacteriaceae	Flavobacterium	Flavobacterium_johnsoniae
OTU52	Bacteria	Proteobacteria	Alphaproteobacteria	Sphingomonadales	Sphingomonadaceae	Sphingomonas
OTU53	Bacteria	Cyanobacteria	Not_Available
OTU54	Bacteria	Acidobacteria	Blastocatellia	Not_Available	Not_Available	Stenotrophobacter	Stenotrophobacter_terrae
OTU55	Bacteria	Proteobacteria	Betaproteobacteria	Burkholderiales	Burkholderiaceae	Paraburkholderia	Paraburkholderia_xenovorans
OTU56	Bacteria	Bacteroidetes	Chitinophagia	Chitinophagales	Chitinophagaceae	Flavitalea	Flavitalea_populi
OTU57	Bacteria	Proteobacteria	Gammaproteobacteria	Xanthomonadales	Xanthomonadaceae	Lysobacter	Lysobacter_hankyongensis
OTU58	Bacteria	Proteobacteria	Betaproteobacteria	Burkholderiales	Not_Available	Methylibium	Methylibium_petroleiphilum
OTU59	Bacteria	Verrucomicrobia	Verrucomicrobiae	Verrucomicrobiales	Verrucomicrobiaceae	Luteolibacter	Luteolibacter_arcticus
OTU60	Bacteria	Planctomycetes	Phycisphaerae	Phycisphaerales	Phycisphaeraceae	Phycisphaera	Phycisphaera_mikurensis
OTU61	Bacteria	Proteobacteria	Betaproteobacteria	Burkholderiales	Alcaligenaceae	Achromobacter	Achromobacter_spanius
OTU63	Bacteria	Nitrospirae	Nitrospira	Nitrospirales	Nitrospiraceae	Nitrospira	Nitrospira_moscoviensis
OTU64	Bacteria	Verrucomicrobia	Opitutae	Opitutales	Opitutaceae	Opitutus	Opitutus_terrae
OTU65	Bacteria	Proteobacteria	Betaproteobacteria	Burkholderiales	Comamonadaceae	Zhizhongheella	Zhizhongheella_caldifontis
OTU66	Bacteria	Bacteroidetes	Chitinophagia	Chitinophagales	Chitinophagaceae	Chitinophaga	Chitinophaga_costaii
OTU67	Bacteria	Proteobacteria	Betaproteobacteria	Burkholderiales	Comamonadaceae	Pseudacidovorax	Pseudacidovorax_intermedius
OTU68	Bacteria	Proteobacteria	Betaproteobacteria	Burkholderiales	Comamonadaceae	Zhizhongheella	Zhizhongheella_caldifontis
OTU69	Bacteria	Bacteroidetes	Sphingobacteriia	Sphingobacteriales	Sphingobacteriaceae	Mucilaginibacter
OTU70	Bacteria	Proteobacteria	Gammaproteobacteria	Xanthomonadales	Xanthomonadaceae	Pseudoxanthomonas	Pseudoxanthomonas_mexicana
OTU71	Bacteria	Bacteroidetes	Chitinophagia	Chitinophagales	Chitinophagaceae	Heliimonas	Heliimonas_saccharivorans
OTU72	Bacteria	Armatimonadetes	Armatimonadia	Armatimonadales	Armatimonadaceae	Armatimonas	Armatimonas_rosea
OTU73	Bacteria	Proteobacteria	Alphaproteobacteria
OTU74	Bacteria	Bacteroidetes	Chitinophagia	Chitinophagales	Chitinophagaceae
OTU75	Bacteria	Proteobacteria	Betaproteobacteria	Burkholderiales	Comamonadaceae	Ramlibacter	Ramlibacter_ginsenosidimutans
OTU76	Bacteria	Proteobacteria	Betaproteobacteria	Burkholderiales	Not_Available
OTU77	Bacteria	Proteobacteria	Alphaproteobacteria	Sphingomonadales	Sphingomonadaceae	Sphingomonas
OTU78	Bacteria	Acidobacteria	Blastocatellia	Not_Available	Not_Available
OTU79	Bacteria	Proteobacteria	Betaproteobacteria	Nitrosomonadales	Sterolibacteriaceae
OTU80	Bacteria	Proteobacteria	Alphaproteobacteria	Rhizobiales	Rhizobiaceae	Rhizobium	Rhizobium_cauense
OTU81	Bacteria	Proteobacteria	Deltaproteobacteria	Desulfuromonadales	Geobacteraceae	Geobacter	Geobacter_bemidjiensis
OTU82	Bacteria	Acidobacteria	Blastocatellia	Not_Available	Not_Available	Tellurimicrobium	Tellurimicrobium_multivorans
OTU83	Bacteria	Proteobacteria	Betaproteobacteria	Burkholderiales	Not_Available
OTU84	Bacteria	Proteobacteria	Betaproteobacteria	Burkholderiales	Comamonadaceae	Variovorax	Variovorax_ginsengisoli
OTU85	Bacteria	Armatimonadetes	Armatimonadia	Armatimonadales	Armatimonadaceae	Armatimonas	Armatimonas_rosea
OTU86	Bacteria	Planctomycetes	Phycisphaerae	Phycisphaerales	Phycisphaeraceae	Phycisphaera	Phycisphaera_mikurensis
OTU88	Bacteria	Bacteroidetes	Chitinophagia	Chitinophagales	Chitinophagaceae	Terrimonas	Terrimonas_pekingensis
OTU89	Bacteria	Proteobacteria	Betaproteobacteria	Nitrosomonadales	Methylophilaceae	Methylophilus	Methylophilus_methylotrophus
OTU90	Bacteria	Proteobacteria	Alphaproteobacteria	Caulobacterales	Caulobacteraceae	Caulobacter	Caulobacter_henricii
OTU91	Bacteria	Bacteroidetes	Chitinophagia	Chitinophagales	Chitinophagaceae	Chitinophaga	Chitinophaga_taiwanensis
OTU92	Bacteria	Chloroflexi	Anaerolineae	Anaerolineales	Anaerolineaceae
OTU93	Bacteria	Nitrospirae	Nitrospira	Nitrospirales	Nitrospiraceae	Nitrospira	Nitrospira_moscoviensis
OTU94	Bacteria	Bacteroidetes	Chitinophagia	Chitinophagales	Chitinophagaceae	Flavisolibacter
OTU95	Bacteria	Proteobacteria	Betaproteobacteria	Burkholderiales	Comamonadaceae	Ramlibacter	Ramlibacter_ginsenosidimutans
OTU96	Bacteria	Proteobacteria	Gammaproteobacteria	Cellvibrionales	Cellvibrionaceae	Cellvibrio	Cellvibrio_fibrivorans
OTU97	Bacteria	Bacteroidetes	Flavobacteriia	Flavobacteriales	Flavobacteriaceae	Flavobacterium	Flavobacterium_longum
OTU98	Bacteria	Proteobacteria	Betaproteobacteria	Burkholderiales	Not_Available	Mitsuaria	Mitsuaria_chitosanitabida
OTU99	Bacteria	Bacteroidetes	Cytophagia	Cytophagales	Not_Available	Chryseolinea	Chryseolinea_serpens
OTU100	Bacteria	Proteobacteria	Gammaproteobacteria	Xanthomonadales	Xanthomonadaceae	Arenimonas	Arenimonas_daejeonensis
OTU101	Bacteria	Bacteroidetes	Cytophagia	Cytophagales	Not_Available	Chryseolinea	Chryseolinea_serpens
OTU102	Bacteria	Proteobacteria	Betaproteobacteria	Nitrosomonadales	Nitrosomonadaceae	Nitrosospira	Nitrosospira_multiformis
OTU103	Bacteria	Acidobacteria	Blastocatellia	Not_Available	Not_Available	Tellurimicrobium	Tellurimicrobium_multivorans
OTU104	Bacteria	Acidobacteria	Blastocatellia	Not_Available	Not_Available
OTU105	Bacteria	Planctomycetes	Planctomycetia	Planctomycetales	Planctomycetaceae	Gimesia	Gimesia_maris
OTU106	Bacteria	Acidobacteria	Acidobacteriia	Acidobacteriales	Acidobacteriaceae	Terriglobus
OTU107	Bacteria	Proteobacteria	Alphaproteobacteria	Rhizobiales	Rhizobiaceae	Rhizobium
OTU108	Bacteria	Bacteroidetes	Chitinophagia	Chitinophagales	Chitinophagaceae
OTU109	Bacteria	Proteobacteria	Betaproteobacteria	Burkholderiales	Not_Available	Thiobacter	Thiobacter_subterraneus
OTU110	Bacteria	Bacteroidetes	Chitinophagia	Chitinophagales	Chitinophagaceae	Chitinophaga	Chitinophaga_costaii
OTU111	Bacteria	Bacteroidetes	Flavobacteriia	Flavobacteriales	Flavobacteriaceae	Flavobacterium	Flavobacterium_palustre
OTU112	Bacteria	Proteobacteria	Deltaproteobacteria	Bdellovibrionales	Bacteriovoracaceae	Bacteriovorax	Bacteriovorax_stolpii
OTU113	Bacteria	Proteobacteria	Betaproteobacteria	Nitrosomonadales
OTU114	Bacteria	Proteobacteria	Betaproteobacteria	Burkholderiales	Comamonadaceae	Ramlibacter	Ramlibacter_ginsenosidimutans
OTU115	Bacteria	Bacteroidetes	Flavobacteriia	Flavobacteriales	Flavobacteriaceae	Flavobacterium
OTU116	Bacteria	Proteobacteria	Betaproteobacteria	Nitrosomonadales	Sterolibacteriaceae
OTU117	Bacteria	Proteobacteria	Betaproteobacteria	Burkholderiales	Comamonadaceae
OTU118	Bacteria	Proteobacteria	Betaproteobacteria	Burkholderiales	Oxalobacteraceae
OTU119	Bacteria	Proteobacteria	Betaproteobacteria	Nitrosomonadales	Sterolibacteriaceae
OTU120	Bacteria	Tenericutes	Mollicutes	Entomoplasmatales	Spiroplasmataceae	Spiroplasma	Spiroplasma_taiwanense
OTU121	Bacteria	Bacteroidetes	Chitinophagia	Chitinophagales	Chitinophagaceae	Niastella	Niastella_koreensis
OTU122	Bacteria	Verrucomicrobia	Verrucomicrobiae	Verrucomicrobiales	Verrucomicrobia_subdivision_3	Limisphaera	Limisphaera_ngatamarikiensis
OTU123	Bacteria	Bacteroidetes	Sphingobacteriia	Sphingobacteriales	Sphingobacteriaceae	Mucilaginibacter
OTU124	Bacteria	Planctomycetes	Phycisphaerae	Phycisphaerales	Phycisphaeraceae	Phycisphaera	Phycisphaera_mikurensis
OTU125	Bacteria	Nitrospirae	Nitrospira	Nitrospirales	Nitrospiraceae	Nitrospira	Nitrospira_moscoviensis
OTU126	Bacteria	Proteobacteria	Gammaproteobacteria	Nevskiales	Sinobacteraceae	Povalibacter	Povalibacter_uvarum
OTU127	Bacteria	Cyanobacteria	Not_Available
OTU128	Bacteria	Proteobacteria	Betaproteobacteria	Burkholderiales	Comamonadaceae	Ramlibacter	Ramlibacter_ginsenosidimutans
OTU130	Bacteria	Proteobacteria	Betaproteobacteria	Burkholderiales	Burkholderiaceae	Caballeronia	Caballeronia_telluris
OTU131	Bacteria	Verrucomicrobia	Verrucomicrobiae	Verrucomicrobiales	Verrucomicrobiaceae	Luteolibacter	Luteolibacter_arcticus
OTU132	Bacteria	Proteobacteria	Betaproteobacteria	Nitrosomonadales	Gallionellaceae	Sulfuricella	Sulfuricella_denitrificans
OTU133	Bacteria	Proteobacteria	Alphaproteobacteria	Sphingomonadales	Sphingomonadaceae
OTU134	Bacteria	Proteobacteria	Betaproteobacteria	Burkholderiales	Burkholderiaceae
OTU135	Bacteria	Proteobacteria	Alphaproteobacteria	Rhizobiales	Rhizobiaceae	Agrobacterium	Agrobacterium_rhizogenes
OTU136	Bacteria	Gemmatimonadetes	Gemmatimonadetes	Gemmatimonadales	Gemmatimonadaceae	Gemmatimonas	Gemmatimonas_aurantiaca
OTU137	Bacteria	Acidobacteria	Acidobacteriia	Acidobacteriales	Acidobacteriaceae	Edaphobacter	Edaphobacter_dinghuensis
OTU139	Bacteria	Proteobacteria	Betaproteobacteria	Burkholderiales	Burkholderiaceae	Cupriavidus
OTU140	Bacteria	Cyanobacteria	Not_Available	Nostocales
OTU141	Bacteria	Proteobacteria	Betaproteobacteria	Burkholderiales	Alcaligenaceae	Azohydromonas	Azohydromonas_australica
OTU142	Bacteria	Planctomycetes	Planctomycetia	Planctomycetales	Planctomycetaceae	Schlesneria	Schlesneria_paludicola
OTU143	Bacteria	Proteobacteria	Betaproteobacteria	Burkholderiales	Comamonadaceae	Variovorax	Variovorax_boronicumulans
OTU144	Bacteria	Bacteroidetes	Chitinophagia	Chitinophagales	Chitinophagaceae	Chitinophaga	Chitinophaga_costaii
OTU145	Bacteria	Verrucomicrobia	Verrucomicrobiae	Verrucomicrobiales	Verrucomicrobiaceae	Verrucomicrobium	Verrucomicrobium_spinosum
OTU146	Bacteria	Proteobacteria	Alphaproteobacteria	Rhodospirillales	Rhodospirillaceae	Azospirillum	Azospirillum_melinis
OTU147	Bacteria	Gemmatimonadetes	Gemmatimonadetes	Gemmatimonadales	Gemmatimonadaceae	Gemmatimonas	Gemmatimonas_phototrophica
OTU148	Bacteria	Proteobacteria	Alphaproteobacteria	Micropepsales	Micropepsaceae	Rhizomicrobium	Rhizomicrobium_electricum
OTU149	Bacteria	Proteobacteria	Betaproteobacteria	Burkholderiales
OTU150	Bacteria	Nitrospirae	Nitrospira	Nitrospirales	Nitrospiraceae	Nitrospira	Nitrospira_moscoviensis
OTU151	Bacteria	Proteobacteria	Deltaproteobacteria	Desulfuromonadales	Geobacteraceae	Geobacter	Geobacter_sulfurreducens
OTU152	Bacteria	Bacteroidetes	Sphingobacteriia	Sphingobacteriales	Sphingobacteriaceae	Mucilaginibacter
OTU153	Bacteria	Spirochaetes	Spirochaetia	Not_Available	Leptospiraceae	Leptospira
OTU154	Bacteria	Planctomycetes	Planctomycetia	Planctomycetales	Gemmataceae	Gemmata	Gemmata_obscuriglobus
OTU155	Bacteria	Acidobacteria	Blastocatellia	Not_Available	Not_Available
OTU156	Bacteria	Proteobacteria	Alphaproteobacteria	Sphingomonadales	Sphingomonadaceae	Sphingomonas	Sphingomonas_sediminicola
OTU157	Bacteria	Proteobacteria	Gammaproteobacteria	Nevskiales	Sinobacteraceae	Povalibacter	Povalibacter_uvarum
OTU158	Bacteria	Proteobacteria	Alphaproteobacteria	Sphingomonadales	Sphingomonadaceae	Sphingopyxis	Sphingopyxis_chilensis
OTU159	Bacteria	Proteobacteria	Betaproteobacteria	Burkholderiales
OTU160	Bacteria	Gemmatimonadetes	Gemmatimonadetes	Gemmatimonadales	Gemmatimonadaceae	Gemmatimonas	Gemmatimonas_aurantiaca
OTU161	Bacteria	Proteobacteria	Alphaproteobacteria	Sphingomonadales	Sphingomonadaceae	Sphingobium	Sphingobium_xenophagum
OTU162	Bacteria	Proteobacteria	Betaproteobacteria	Nitrosomonadales	Methylophilaceae	Methylophilus
OTU163	Bacteria	Proteobacteria	Betaproteobacteria	Nitrosomonadales	Methylophilaceae	Methylovorus	Methylovorus_glucosotrophus
OTU164	Bacteria	Actinobacteria	Actinobacteria	Propionibacteriales	Nocardioidaceae	Nocardioides	Nocardioides_luteus
OTU165	Bacteria	Bacteroidetes	Chitinophagia	Chitinophagales	Chitinophagaceae	Chitinophaga	Chitinophaga_costaii
OTU166	Bacteria	Proteobacteria	Betaproteobacteria
OTU167	Bacteria	Proteobacteria	Betaproteobacteria	Burkholderiales	Not_Available	Leptothrix	Leptothrix_mobilis
OTU168	Bacteria	Nitrospirae	Nitrospira	Nitrospirales	Nitrospiraceae	Nitrospira	Nitrospira_moscoviensis
OTU169	Bacteria	Acidobacteria	Blastocatellia	Not_Available	Not_Available	Stenotrophobacter	Stenotrophobacter_terrae
OTU170	Bacteria	Proteobacteria	Alphaproteobacteria	Rickettsiales	Not_Available	Lyticum	Lyticum_flagellatum
OTU171	Bacteria	Proteobacteria	Betaproteobacteria	Burkholderiales
OTU172	Bacteria	Acidobacteria	Blastocatellia	Not_Available	Not_Available
OTU173	Bacteria	Proteobacteria	Betaproteobacteria	Burkholderiales	Comamonadaceae	Zhizhongheella	Zhizhongheella_caldifontis
OTU174	Bacteria	Bacteroidetes	Chitinophagia	Chitinophagales	Chitinophagaceae	Niastella	Niastella_koreensis
OTU175	Bacteria	Proteobacteria	Alphaproteobacteria	Rhodospirillales	Rhodospirillaceae	Dongia	Dongia_mobilis
OTU176	Bacteria	Proteobacteria	Alphaproteobacteria	Micropepsales	Micropepsaceae	Rhizomicrobium	Rhizomicrobium_electricum
OTU177	Bacteria	Proteobacteria	Gammaproteobacteria	Nevskiales	Sinobacteraceae
OTU178	Bacteria	Proteobacteria	Betaproteobacteria	Nitrosomonadales	Nitrosomonadaceae	Nitrosospira	Nitrosospira_multiformis
OTU179	Bacteria	Planctomycetes	Planctomycetia	Planctomycetales	Gemmataceae	Telmatocola	Telmatocola_sphagniphila
OTU180	Bacteria	Proteobacteria	Alphaproteobacteria	Micropepsales	Micropepsaceae	Rhizomicrobium	Rhizomicrobium_electricum
OTU181	Bacteria	Proteobacteria	Gammaproteobacteria	Nevskiales	Sinobacteraceae	Povalibacter	Povalibacter_uvarum
OTU182	Bacteria	Proteobacteria	Betaproteobacteria	Burkholderiales	Not_Available	Rubrivivax	Rubrivivax_benzoatilyticus
OTU183	Bacteria	Not_Available	Not_Available	Not_Available	Not_Available	Vampirovibrio	Vampirovibrio_chlorellavorus
OTU184	Bacteria	Armatimonadetes	Armatimonadia	Armatimonadales	Armatimonadaceae	Armatimonas	Armatimonas_rosea
OTU185	Bacteria	Proteobacteria	Betaproteobacteria	Burkholderiales	Comamonadaceae	Pelomonas	Pelomonas_saccharophila
OTU186	Bacteria	Cyanobacteria	Not_Available
OTU187	Bacteria	Bacteroidetes	Chitinophagia	Chitinophagales	Chitinophagaceae	Flavisolibacter	Flavisolibacter_rigui
OTU188	Bacteria	Proteobacteria	Betaproteobacteria	Nitrosomonadales
OTU189	Bacteria	Proteobacteria	Betaproteobacteria	Nitrosomonadales
OTU190	Bacteria	Bacteroidetes	Chitinophagia	Chitinophagales	Chitinophagaceae
OTU191	Bacteria	Proteobacteria	Betaproteobacteria	Burkholderiales	Comamonadaceae	Hydrogenophaga	Hydrogenophaga_intermedia
OTU192	Bacteria	Proteobacteria	Alphaproteobacteria	Sphingomonadales	Sphingomonadaceae	Sphingomonas	Sphingomonas_daechungensis
OTU193	Bacteria	Bacteroidetes	Chitinophagia	Chitinophagales	Chitinophagaceae	Chitinophaga	Chitinophaga_costaii
OTU194	Bacteria	Acidobacteria	Blastocatellia	Not_Available	Not_Available	Tellurimicrobium	Tellurimicrobium_multivorans
OTU195	Bacteria	Acidobacteria	Blastocatellia	Not_Available	Not_Available	Stenotrophobacter	Stenotrophobacter_roseus
OTU196	Bacteria	Proteobacteria	Betaproteobacteria	Nitrosomonadales	Sterolibacteriaceae
OTU197	Bacteria	Acidobacteria	Blastocatellia	Not_Available	Not_Available	Tellurimicrobium	Tellurimicrobium_multivorans
OTU198	Bacteria	Proteobacteria	Betaproteobacteria	Burkholderiales	Not_Available	Thiobacter	Thiobacter_subterraneus
OTU199	Bacteria	Proteobacteria	Deltaproteobacteria	Desulfuromonadales	Desulfuromonadaceae	Pelobacter	Pelobacter_carbinolicus
OTU200	Bacteria	Proteobacteria	Gammaproteobacteria	Nevskiales	Sinobacteraceae	Povalibacter	Povalibacter_uvarum
OTU201	Bacteria	Verrucomicrobia	Opitutae	Opitutales	Opitutaceae	Opitutus	Opitutus_terrae
OTU202	Bacteria	Verrucomicrobia	Verrucomicrobiae	Verrucomicrobiales	Verrucomicrobia_subdivision_3	Limisphaera	Limisphaera_ngatamarikiensis
OTU203	Bacteria	Proteobacteria	Deltaproteobacteria	Desulfuromonadales
OTU204	Bacteria	Firmicutes	Bacilli	Bacillales	Bacillaceae	Bacillus
OTU205	Bacteria	Proteobacteria	Gammaproteobacteria	Nevskiales	Sinobacteraceae
OTU206	Bacteria	Proteobacteria	Alphaproteobacteria	Caulobacterales	Caulobacteraceae	Caulobacter	Caulobacter_segnis
OTU207	Bacteria	Cyanobacteria	Not_Available
OTU208	Bacteria	Gemmatimonadetes	Gemmatimonadetes	Gemmatimonadales	Gemmatimonadaceae	Gemmatimonas	Gemmatimonas_aurantiaca
OTU209	Bacteria	Proteobacteria	Betaproteobacteria	Nitrosomonadales	Nitrosomonadaceae	Nitrosospira	Nitrosospira_multiformis
OTU210	Bacteria	Chloroflexi	Anaerolineae	Anaerolineales	Anaerolineaceae
OTU211	Bacteria	Proteobacteria	Gammaproteobacteria	Xanthomonadales	Rhodanobacteraceae	Dyella	Dyella_japonica
OTU212	Bacteria	Proteobacteria	Alphaproteobacteria	Rhodospirillales	Rhodospirillaceae	Dongia	Dongia_mobilis
OTU213	Bacteria	Proteobacteria	Alphaproteobacteria	Rhizobiales	Rhizobiaceae	Rhizobium	Rhizobium_cauense
OTU214	Bacteria	Proteobacteria	Alphaproteobacteria	Rhizobiales
OTU215	Bacteria	Bacteroidetes	Chitinophagia	Chitinophagales	Chitinophagaceae	Niastella	Niastella_koreensis
OTU216	Bacteria	Proteobacteria	Gammaproteobacteria	Nevskiales	Sinobacteraceae
OTU217	Bacteria	Proteobacteria	Deltaproteobacteria	Desulfuromonadales
OTU218	Bacteria	Proteobacteria	Betaproteobacteria
OTU219	Bacteria	Acidobacteria	Holophagae	Holophagales	Holophagaceae	Holophaga	Holophaga_foetida
OTU220	Bacteria	Proteobacteria	Betaproteobacteria	Nitrosomonadales	Sterolibacteriaceae
OTU221	Bacteria	Tenericutes	Mollicutes	Entomoplasmatales	Spiroplasmataceae	Spiroplasma
OTU222	Bacteria	Proteobacteria	Alphaproteobacteria	Sphingomonadales	Sphingomonadaceae	Sphingopyxis
OTU223	Bacteria	Verrucomicrobia	Verrucomicrobiae	Verrucomicrobiales	Verrucomicrobiaceae
OTU224	Bacteria	Proteobacteria	Alphaproteobacteria	Rhizobiales
OTU225	Bacteria	Proteobacteria	Gammaproteobacteria	Nevskiales	Sinobacteraceae
OTU226	Bacteria	Proteobacteria	Gammaproteobacteria	Xanthomonadales	Rhodanobacteraceae	Dyella	Dyella_japonica
OTU227	Bacteria	Planctomycetes	Planctomycetia	Planctomycetales	Planctomycetaceae	Schlesneria	Schlesneria_paludicola
OTU228	Bacteria	Proteobacteria	Betaproteobacteria	Nitrosomonadales	Nitrosomonadaceae	Nitrosospira	Nitrosospira_multiformis
OTU229	Bacteria	Cyanobacteria	Not_Available
OTU230	Bacteria	Proteobacteria	Alphaproteobacteria	Caulobacterales	Caulobacteraceae	Caulobacter	Caulobacter_henricii
OTU231	Bacteria	Proteobacteria	Gammaproteobacteria	Nevskiales	Sinobacteraceae	Povalibacter	Povalibacter_uvarum
OTU232	Bacteria	Proteobacteria	Alphaproteobacteria	Rhodospirillales	Rhodospirillaceae	Dongia	Dongia_mobilis
OTU233	Bacteria	Bacteroidetes	Sphingobacteriia	Sphingobacteriales	Sphingobacteriaceae	Mucilaginibacter
OTU234	Bacteria	Proteobacteria	Alphaproteobacteria
OTU235	Bacteria	Proteobacteria	Betaproteobacteria	Burkholderiales
OTU237	Bacteria	Bacteroidetes	Chitinophagia	Chitinophagales	Chitinophagaceae	Chitinophaga	Chitinophaga_costaii
OTU238	Bacteria	Proteobacteria	Alphaproteobacteria	Rhodospirillales	Rhodospirillaceae	Dongia	Dongia_mobilis
OTU239	Bacteria	Proteobacteria	Betaproteobacteria	Burkholderiales	Comamonadaceae	Hydrogenophaga	Hydrogenophaga_pseudoflava
OTU240	Bacteria	Bacteroidetes	Chitinophagia	Chitinophagales	Chitinophagaceae	Terrimonas	Terrimonas_pekingensis
OTU241	Bacteria	Proteobacteria	Gammaproteobacteria	Xanthomonadales	Xanthomonadaceae	Lysobacter	Lysobacter_dokdonensis
OTU242	Bacteria	Proteobacteria	Gammaproteobacteria	Nevskiales	Sinobacteraceae	Povalibacter	Povalibacter_uvarum
OTU243	Bacteria	Proteobacteria	Gammaproteobacteria	Xanthomonadales	Rhodanobacteraceae	Chiayiivirga	Chiayiivirga_flava
OTU244	Bacteria	Proteobacteria	Deltaproteobacteria	Desulfuromonadales
OTU245	Bacteria	Bacteroidetes	Flavobacteriia	Flavobacteriales	Flavobacteriaceae	Flavobacterium	Flavobacterium_aquidurense
OTU246	Bacteria	Proteobacteria	Gammaproteobacteria	Nevskiales	Sinobacteraceae	Povalibacter	Povalibacter_uvarum
OTU247	Bacteria	Proteobacteria	Deltaproteobacteria	Desulfuromonadales	Geobacteraceae	Geobacter
OTU248	Bacteria	Proteobacteria	Betaproteobacteria	Burkholderiales	Comamonadaceae	Ramlibacter	Ramlibacter_tataouinensis
OTU249	Bacteria	Proteobacteria	Betaproteobacteria	Burkholderiales	Comamonadaceae	Ramlibacter	Ramlibacter_ginsenosidimutans
OTU250	Bacteria	Nitrospirae	Nitrospira	Nitrospirales	Nitrospiraceae	Nitrospira	Nitrospira_moscoviensis
OTU251	Bacteria	Proteobacteria	Betaproteobacteria	Burkholderiales	Oxalobacteraceae
OTU252	Bacteria	Proteobacteria	Betaproteobacteria	Burkholderiales	Not_Available	Thiobacter	Thiobacter_subterraneus
OTU253	Bacteria	Proteobacteria	Betaproteobacteria	Burkholderiales	Comamonadaceae	Ramlibacter	Ramlibacter_ginsenosidimutans
OTU254	Bacteria	Proteobacteria	Gammaproteobacteria	Nevskiales	Sinobacteraceae	Povalibacter	Povalibacter_uvarum
OTU255	Bacteria	Proteobacteria	Betaproteobacteria	Nitrosomonadales
OTU256	Bacteria	Acidobacteria	Blastocatellia	Not_Available	Not_Available	Stenotrophobacter	Stenotrophobacter_terrae
OTU257	Bacteria	Proteobacteria	Gammaproteobacteria	Xanthomonadales	Xanthomonadaceae	Arenimonas
OTU258	Bacteria	Proteobacteria	Betaproteobacteria	Nitrosomonadales
OTU259	Bacteria	Proteobacteria	Gammaproteobacteria	Nevskiales	Sinobacteraceae	Povalibacter	Povalibacter_uvarum
OTU260	Bacteria	Bacteroidetes	Chitinophagia	Chitinophagales	Chitinophagaceae	Chitinophaga	Chitinophaga_costaii
OTU261	Bacteria	Proteobacteria	Alphaproteobacteria	Rhodospirillales	Rhodospirillaceae	Dongia	Dongia_mobilis
OTU262	Bacteria	Bacteroidetes	Sphingobacteriia	Sphingobacteriales	Sphingobacteriaceae	Mucilaginibacter	Mucilaginibacter_pineti
OTU263	Bacteria	Cyanobacteria	Not_Available	Oscillatoriales	Oscillatoriaceae	Oscillatoria	Oscillatoria_nigro-viridis
OTU264	Bacteria	Proteobacteria	Betaproteobacteria	Burkholderiales	Comamonadaceae	Pelomonas	Pelomonas_saccharophila
OTU265	Bacteria	Bacteroidetes	Saprospiria	Saprospirales	Haliscomenobacteraceae	Portibacter	Portibacter_lacus
OTU266	Bacteria	Proteobacteria	Deltaproteobacteria	Desulfuromonadales	Geobacteraceae	Geobacter
OTU267	Bacteria	Proteobacteria	Gammaproteobacteria	Xanthomonadales	Rhodanobacteraceae	Dyella	Dyella_japonica
OTU268	Bacteria	Proteobacteria	Alphaproteobacteria	Rhizobiales
OTU269	Bacteria	Proteobacteria	Alphaproteobacteria	Sphingomonadales	Sphingomonadaceae	Sphingobium
OTU270	Bacteria	Bacteroidetes	Sphingobacteriia	Sphingobacteriales	Sphingobacteriaceae	Mucilaginibacter	Mucilaginibacter_gynuensis
OTU271	Bacteria	Proteobacteria	Alphaproteobacteria	Rhodospirillales	Acetobacteraceae	Stella
OTU272	Bacteria	Planctomycetes	Phycisphaerae	Phycisphaerales	Phycisphaeraceae	Phycisphaera	Phycisphaera_mikurensis
OTU274	Bacteria	Proteobacteria	Gammaproteobacteria	Xanthomonadales	Rhodanobacteraceae	Dyella
OTU275	Bacteria	Proteobacteria	Betaproteobacteria	Nitrosomonadales
OTU276	Bacteria	Proteobacteria	Gammaproteobacteria	Nevskiales	Sinobacteraceae	Povalibacter	Povalibacter_uvarum
OTU277	Bacteria	Gemmatimonadetes	Gemmatimonadetes	Gemmatimonadales	Gemmatimonadaceae	Gemmatimonas	Gemmatimonas_aurantiaca
OTU278	Bacteria	Proteobacteria	Gammaproteobacteria	Pseudomonadales	Pseudomonadaceae	Pseudomonas
OTU279	Bacteria
OTU280	Bacteria	Proteobacteria	Betaproteobacteria	Nitrosomonadales	Methylophilaceae	Methylophilus	Methylophilus_leisingeri
OTU281	Bacteria	Planctomycetes	Planctomycetia	Planctomycetales	Planctomycetaceae	Pirellula	Pirellula_staleyi
OTU282	Bacteria	Proteobacteria	Betaproteobacteria	Burkholderiales	Comamonadaceae	Variovorax	Variovorax_boronicumulans
OTU283	Bacteria	Proteobacteria	Betaproteobacteria	Nitrosomonadales	Methylophilaceae	Methylotenera	Methylotenera_mobilis
OTU284	Bacteria	Acidobacteria	Blastocatellia	Not_Available	Not_Available	Tellurimicrobium	Tellurimicrobium_multivorans
OTU285	Bacteria	Bacteroidetes	Chitinophagia	Chitinophagales	Chitinophagaceae	Chitinophaga	Chitinophaga_costaii
OTU286	Bacteria	Proteobacteria	Gammaproteobacteria	Xanthomonadales	Rhodanobacteraceae	Dyella	Dyella_japonica
OTU287	Bacteria	Proteobacteria	Gammaproteobacteria	Cellvibrionales	Halieaceae
OTU288	Bacteria	Proteobacteria	Alphaproteobacteria	Rhodospirillales	Rhodospirillaceae	Dongia	Dongia_mobilis
OTU289	Bacteria	Bacteroidetes	Chitinophagia	Chitinophagales	Chitinophagaceae	Chitinophaga	Chitinophaga_costaii
OTU290	Bacteria	Proteobacteria	Alphaproteobacteria	Rhodospirillales	Rhodospirillaceae	Dongia	Dongia_mobilis
OTU291	Bacteria	Acidobacteria	Acidobacteriia	Acidobacteriales	Acidobacteriaceae	Edaphobacter	Edaphobacter_dinghuensis
OTU292	Bacteria	Proteobacteria	Betaproteobacteria	Burkholderiales	Not_Available	Ideonella	Ideonella_dechloratans
OTU293	Bacteria	Proteobacteria	Betaproteobacteria	Nitrosomonadales	Sterolibacteriaceae
OTU294	Bacteria	Actinobacteria	Actinobacteria	Micrococcales	Microbacteriaceae
OTU295	Bacteria	Bacteroidetes	Saprospiria	Saprospirales	Haliscomenobacteraceae
OTU296	Bacteria	Acidobacteria	Blastocatellia	Not_Available	Not_Available	Aridibacter	Aridibacter_famidurans
OTU297	Bacteria	Bacteroidetes	Chitinophagia	Chitinophagales	Chitinophagaceae
OTU298	Bacteria	Planctomycetes	Planctomycetia	Planctomycetales	Planctomycetaceae	Thermogutta	Thermogutta_terrifontis
OTU299	Bacteria	Gemmatimonadetes	Gemmatimonadetes	Gemmatimonadales	Gemmatimonadaceae	Gemmatimonas	Gemmatimonas_phototrophica
OTU300	Bacteria	Bacteroidetes	Chitinophagia	Chitinophagales	Chitinophagaceae	Chitinophaga	Chitinophaga_costaii
OTU301	Bacteria	Acidobacteria	Holophagae	Holophagales	Holophagaceae	Holophaga	Holophaga_foetida
OTU302	Bacteria	Acidobacteria	Blastocatellia	Not_Available	Not_Available	Tellurimicrobium	Tellurimicrobium_multivorans
OTU303	Bacteria	Proteobacteria	Gammaproteobacteria	Xanthomonadales	Rhodanobacteraceae
OTU304	Bacteria	Armatimonadetes	Armatimonadia	Armatimonadales	Armatimonadaceae	Armatimonas	Armatimonas_rosea
OTU305	Bacteria	Proteobacteria	Betaproteobacteria	Burkholderiales	Comamonadaceae	Pelomonas	Pelomonas_saccharophila
OTU306	Bacteria	Bacteroidetes	Sphingobacteriia	Sphingobacteriales	Sphingobacteriaceae	Mucilaginibacter	Mucilaginibacter_pineti
OTU307	Bacteria	Bacteroidetes	Chitinophagia	Chitinophagales	Chitinophagaceae	Chitinophaga	Chitinophaga_taiwanensis
OTU308	Bacteria	Proteobacteria	Alphaproteobacteria	Caulobacterales	Caulobacteraceae	Phenylobacterium	Phenylobacterium_muchangponense
OTU309	Bacteria	Planctomycetes	Phycisphaerae	Phycisphaerales	Phycisphaeraceae	Phycisphaera	Phycisphaera_mikurensis
OTU310	Bacteria	Proteobacteria	Deltaproteobacteria	Myxococcales	Kofleriaceae	Haliangium	Haliangium_tepidum
OTU311	Bacteria	Proteobacteria	Betaproteobacteria	Burkholderiales	Burkholderiaceae	Paraburkholderia	Paraburkholderia_rhynchosiae
OTU312	Bacteria	Proteobacteria	Gammaproteobacteria	Xanthomonadales	Rhodanobacteraceae	Dyella	Dyella_jiangningensis
OTU313	Bacteria	Bacteroidetes	Chitinophagia	Chitinophagales	Chitinophagaceae	Terrimonas	Terrimonas_ferruginea
OTU314	Bacteria	Firmicutes	Clostridia	Clostridiales	Clostridiales_Family_XVII._Incertae_Sedis	Thermaerobacter	Thermaerobacter_marianensis
OTU315	Bacteria	Proteobacteria	Alphaproteobacteria	Rhodospirillales	Not_Available	Reyranella	Reyranella_massiliensis
OTU316	Bacteria	Proteobacteria	Betaproteobacteria	Burkholderiales	Comamonadaceae	Variovorax	Variovorax_paradoxus
OTU317	Bacteria	Proteobacteria	Gammaproteobacteria	Xanthomonadales	Xanthomonadaceae	Arenimonas	Arenimonas_subflava
OTU318	Bacteria	Firmicutes	Clostridia	Clostridiales	Lachnospiraceae	Faecalicatena
OTU319	Bacteria	Proteobacteria	Betaproteobacteria	Burkholderiales	Comamonadaceae	Acidovorax	Acidovorax_facilis
OTU320	Bacteria	Proteobacteria	Gammaproteobacteria	Xanthomonadales	Xanthomonadaceae	Pseudoxanthomonas	Pseudoxanthomonas_mexicana
OTU321	Bacteria	Gemmatimonadetes	Gemmatimonadetes	Gemmatimonadales	Gemmatimonadaceae	Gemmatimonas	Gemmatimonas_aurantiaca
OTU322	Bacteria	Proteobacteria	Alphaproteobacteria	Rhodospirillales	Not_Available	Reyranella	Reyranella_soli
OTU323	Bacteria	Planctomycetes	Planctomycetia	Planctomycetales	Planctomycetaceae	Schlesneria	Schlesneria_paludicola
OTU324	Bacteria	Proteobacteria	Gammaproteobacteria	Xanthomonadales	Xanthomonadaceae	Arenimonas	Arenimonas_metalli
OTU325	Bacteria
OTU326	Bacteria	Firmicutes	Clostridia	Thermoanaerobacterales	Thermoanaerobacteraceae	Caldanaerobacter	Caldanaerobacter_subterraneus
OTU327	Bacteria	Planctomycetes	Planctomycetia	Planctomycetales	Planctomycetaceae	Pirellula	Pirellula_staleyi
OTU330	Bacteria	Proteobacteria	Gammaproteobacteria	Legionellales	Legionellaceae	Legionella
OTU331	Bacteria	Bacteroidetes	Chitinophagia	Chitinophagales	Chitinophagaceae
OTU332	Bacteria	Proteobacteria	Betaproteobacteria	Burkholderiales	Not_Available	Thiobacter	Thiobacter_subterraneus
OTU333	Bacteria	Proteobacteria	Betaproteobacteria	Nitrosomonadales
OTU334	Bacteria	Verrucomicrobia	Verrucomicrobiae	Verrucomicrobiales	Verrucomicrobia_subdivision_3	Limisphaera	Limisphaera_ngatamarikiensis
OTU335	Bacteria	Acidobacteria	Solibacteres	Solibacterales	Bryobacteraceae	Paludibaculum	Paludibaculum_fermentans
OTU336	Bacteria	Proteobacteria	Betaproteobacteria	Nitrosomonadales	Sterolibacteriaceae
OTU337	Bacteria	Planctomycetes	Phycisphaerae	Phycisphaerales	Phycisphaeraceae	Phycisphaera	Phycisphaera_mikurensis
OTU338	Bacteria	Bacteroidetes	Chitinophagia	Chitinophagales	Chitinophagaceae	Niastella	Niastella_koreensis
OTU339	Bacteria	Proteobacteria	Gammaproteobacteria	Nevskiales	Sinobacteraceae	Povalibacter	Povalibacter_uvarum
OTU340	Bacteria	Actinobacteria	Actinobacteria
OTU341	Bacteria	Firmicutes	Bacilli	Bacillales	Bacillaceae	Bacillus	Bacillus_cytotoxicus
OTU342	Bacteria	Planctomycetes	Planctomycetia	Planctomycetales	Gemmataceae	Gemmata	Gemmata_obscuriglobus
OTU343	Bacteria	Proteobacteria	Betaproteobacteria	Burkholderiales
OTU344	Bacteria	Acidobacteria	Blastocatellia	Not_Available	Not_Available
OTU345	Bacteria	Proteobacteria	Alphaproteobacteria	Sphingomonadales	Sphingomonadaceae	Sphingomonas
OTU346	Bacteria	Proteobacteria	Gammaproteobacteria	Xanthomonadales	Rhodanobacteraceae	Dyella	Dyella_japonica
OTU347	Bacteria	Proteobacteria	Betaproteobacteria	Burkholderiales	Comamonadaceae	Ramlibacter	Ramlibacter_ginsenosidimutans
OTU348	Bacteria	Proteobacteria	Deltaproteobacteria	Desulfuromonadales
OTU349	Bacteria	Bacteroidetes	Chitinophagia	Chitinophagales	Chitinophagaceae	Niastella	Niastella_koreensis
OTU350	Bacteria	Planctomycetes	Phycisphaerae	Phycisphaerales	Phycisphaeraceae	Phycisphaera	Phycisphaera_mikurensis
OTU351	Bacteria	Bacteroidetes	Chitinophagia	Chitinophagales	Chitinophagaceae	Chitinophaga	Chitinophaga_costaii
OTU352	Bacteria	Proteobacteria	Betaproteobacteria	Nitrosomonadales	Methylophilaceae	Methylobacillus	Methylobacillus_flagellatus
OTU353	Bacteria	Proteobacteria	Gammaproteobacteria	Xanthomonadales	Rhodanobacteraceae	Dyella	Dyella_jiangningensis
OTU354	Bacteria	Proteobacteria	Betaproteobacteria	Burkholderiales	Comamonadaceae
OTU355	Bacteria	Acidobacteria	Blastocatellia	Not_Available	Not_Available
OTU356	Bacteria	Bacteroidetes	Chitinophagia	Chitinophagales	Chitinophagaceae
OTU357	Bacteria	Proteobacteria	Gammaproteobacteria	Nevskiales	Sinobacteraceae	Povalibacter	Povalibacter_uvarum
OTU358	Bacteria	Proteobacteria	Deltaproteobacteria	Desulfovibrionales	Desulfomicrobiaceae	Desulfomicrobium	Desulfomicrobium_thermophilum
OTU359	Bacteria	Proteobacteria	Alphaproteobacteria	Sphingomonadales	Sphingomonadaceae	Sphingobium
OTU360	Bacteria	Proteobacteria	Betaproteobacteria	Burkholderiales
OTU361	Bacteria	Chloroflexi	Anaerolineae	Anaerolineales	Anaerolineaceae
OTU362	Bacteria	Proteobacteria	Alphaproteobacteria	Rhizobiales
OTU363	Bacteria	Bacteroidetes	Chitinophagia	Chitinophagales	Chitinophagaceae	Ferruginibacter	Ferruginibacter_paludis
OTU364	Bacteria	Planctomycetes	Phycisphaerae	Phycisphaerales	Phycisphaeraceae	Phycisphaera	Phycisphaera_mikurensis
OTU365	Bacteria	Bacteroidetes	Chitinophagia	Chitinophagales	Chitinophagaceae	Chitinophaga	Chitinophaga_costaii
OTU366	Bacteria	Firmicutes	Bacilli	Bacillales	Bacillaceae	Bacillus	Bacillus_aryabhattai
OTU367	Bacteria	Proteobacteria	Betaproteobacteria	Burkholderiales	Comamonadaceae	Ramlibacter	Ramlibacter_ginsenosidimutans
OTU368	Bacteria	Acidobacteria	Holophagae	Holophagales	Holophagaceae	Holophaga	Holophaga_foetida
OTU369	Bacteria	Proteobacteria	Gammaproteobacteria	Xanthomonadales	Rhodanobacteraceae	Dyella	Dyella_jiangningensis
OTU370	Bacteria	Acidobacteria	Blastocatellia	Not_Available	Not_Available	Stenotrophobacter
OTU371	Bacteria	Proteobacteria	Betaproteobacteria	Burkholderiales	Not_Available	Inhella	Inhella_inkyongensis
OTU372	Bacteria	Proteobacteria	Betaproteobacteria	Burkholderiales	Alcaligenaceae	Azohydromonas	Azohydromonas_lata
OTU373	Bacteria	Proteobacteria	Betaproteobacteria
OTU374	Bacteria	Acidobacteria	Solibacteres	Solibacterales	Bryobacteraceae	Paludibaculum	Paludibaculum_fermentans
OTU375	Bacteria	Firmicutes	Bacilli	Bacillales	Bacillaceae	Bacillus
OTU376	Bacteria	Chloroflexi	Anaerolineae	Anaerolineales	Anaerolineaceae
OTU377	Bacteria	Proteobacteria	Betaproteobacteria	Nitrosomonadales	Methylophilaceae	Methylobacillus	Methylobacillus_flagellatus
OTU378	Bacteria	Proteobacteria	Deltaproteobacteria	Desulfuromonadales	Geobacteraceae	Geobacter
OTU379	Bacteria	Bacteroidetes	Chitinophagia	Chitinophagales	Chitinophagaceae	Niastella	Niastella_koreensis
OTU380	Bacteria	Acidobacteria	Blastocatellia	Not_Available	Not_Available	Stenotrophobacter	Stenotrophobacter_terrae
OTU381	Bacteria	Proteobacteria	Betaproteobacteria
OTU382	Bacteria	Acidobacteria	Blastocatellia	Not_Available	Not_Available
OTU383	Bacteria	Gemmatimonadetes	Gemmatimonadetes	Gemmatimonadales	Gemmatimonadaceae	Gemmatimonas	Gemmatimonas_aurantiaca
OTU384	Bacteria	Proteobacteria	Alphaproteobacteria	Rhizobiales	Rhizobiaceae
OTU385	Bacteria	Proteobacteria	Alphaproteobacteria	Sphingomonadales	Sphingomonadaceae	Sphingomonas	Sphingomonas_sediminicola
OTU386	Bacteria	Proteobacteria	Betaproteobacteria	Rhodocyclales	Rhodocyclaceae	Propionivibrio	Propionivibrio_pelophilus
OTU387	Bacteria	Acidobacteria	Holophagae	Holophagales	Holophagaceae	Holophaga	Holophaga_foetida
OTU388	Bacteria	Proteobacteria	Alphaproteobacteria	Micropepsales	Micropepsaceae	Rhizomicrobium	Rhizomicrobium_electricum
OTU389	Bacteria	Proteobacteria	Alphaproteobacteria	Rhodospirillales	Acetobacteraceae	Stella	Stella_vacuolata
OTU390	Bacteria	Proteobacteria	Gammaproteobacteria	Xanthomonadales	Rhodanobacteraceae	Dyella	Dyella_jiangningensis
OTU391	Bacteria	Proteobacteria	Deltaproteobacteria	Myxococcales	Anaeromyxobacteraceae	Anaeromyxobacter	Anaeromyxobacter_dehalogenans
OTU392	Bacteria	Bacteroidetes	Chitinophagia	Chitinophagales	Chitinophagaceae	Chitinophaga	Chitinophaga_costaii
OTU393	Bacteria	Acidobacteria	Acidobacteriia	Acidobacteriales	Acidobacteriaceae
OTU394	Bacteria	Proteobacteria	Betaproteobacteria	Burkholderiales	Not_Available
OTU395	Bacteria	Firmicutes	Bacilli	Bacillales	Paenibacillaceae	Oxalophagus	Oxalophagus_oxalicus
OTU396	Bacteria	Bacteroidetes	Chitinophagia	Chitinophagales	Chitinophagaceae	Chitinophaga	Chitinophaga_costaii
OTU397	Bacteria	Acidobacteria	Blastocatellia	Not_Available	Not_Available	Tellurimicrobium	Tellurimicrobium_multivorans
OTU398	Bacteria	Proteobacteria	Betaproteobacteria	Burkholderiales	Alcaligenaceae	Azohydromonas	Azohydromonas_australica
OTU399	Bacteria	Bacteroidetes	Chitinophagia	Chitinophagales	Chitinophagaceae	Chitinophaga	Chitinophaga_costaii
OTU400	Bacteria	Acidobacteria	Blastocatellia	Not_Available	Not_Available
OTU401	Bacteria	Bacteroidetes	Chitinophagia	Chitinophagales	Chitinophagaceae	Flavitalea
OTU402	Bacteria	Proteobacteria	Betaproteobacteria
OTU403	Bacteria	Chloroflexi	Anaerolineae	Anaerolineales	Anaerolineaceae
OTU404	Bacteria	Proteobacteria	Betaproteobacteria	Nitrosomonadales
OTU405	Bacteria	Proteobacteria	Betaproteobacteria	Nitrosomonadales	Methylophilaceae	Methylotenera	Methylotenera_mobilis
OTU406	Bacteria	Firmicutes	Clostridia	Clostridiales	Clostridiaceae	Clostridium	Clostridium_saccharoperbutylacetonicum
OTU407	Bacteria	Proteobacteria
OTU408	Bacteria	Bacteroidetes	Chitinophagia	Chitinophagales	Chitinophagaceae	Chitinophaga	Chitinophaga_costaii
OTU409	Bacteria	Proteobacteria	Betaproteobacteria	Burkholderiales	Comamonadaceae	Pelomonas	Pelomonas_saccharophila
OTU410	Bacteria	Proteobacteria	Betaproteobacteria	Burkholderiales	Not_Available	Thiobacter	Thiobacter_subterraneus
OTU411	Bacteria	Proteobacteria	Betaproteobacteria	Burkholderiales	Comamonadaceae	Acidovorax
OTU412	Bacteria	Acidobacteria	Acidobacteriia	Acidobacteriales	Acidobacteriaceae	Occallatibacter	Occallatibacter_savannae
OTU413	Bacteria	Firmicutes	Bacilli	Bacillales	Bacillaceae	Bacillus	Bacillus_niacini
OTU414	Bacteria	Acidobacteria	Blastocatellia	Not_Available	Not_Available	Stenotrophobacter	Stenotrophobacter_terrae
OTU415	Bacteria	Bacteroidetes	Chitinophagia	Chitinophagales	Chitinophagaceae	Terrimonas	Terrimonas_ferruginea
OTU416	Bacteria	Proteobacteria	Gammaproteobacteria	Nevskiales	Sinobacteraceae	Povalibacter	Povalibacter_uvarum
OTU417	Bacteria	Bacteroidetes	Chitinophagia	Chitinophagales	Chitinophagaceae	Terrimonas	Terrimonas_pekingensis
OTU418	Bacteria	Proteobacteria	Alphaproteobacteria	Rhizobiales	Phyllobacteriaceae	Mesorhizobium
OTU419	Bacteria	Bacteroidetes	Cytophagia	Cytophagales	Not_Available	Chryseolinea	Chryseolinea_serpens
OTU420	Bacteria	Proteobacteria	Betaproteobacteria	Nitrosomonadales
OTU421	Bacteria	Proteobacteria	Gammaproteobacteria	Aeromonadales	Aeromonadaceae	Aeromonas	Aeromonas_sanarellii
OTU422	Bacteria	Acidobacteria	Acidobacteriia	Acidobacteriales	Acidobacteriaceae	Granulicella
OTU423	Bacteria	Proteobacteria	Gammaproteobacteria	Nevskiales	Sinobacteraceae
OTU424	Bacteria	Bacteroidetes	Cytophagia	Cytophagales	Not_Available	Chryseolinea	Chryseolinea_serpens
OTU425	Bacteria	Proteobacteria	Betaproteobacteria	Burkholderiales	Comamonadaceae	Ramlibacter	Ramlibacter_ginsenosidimutans
OTU426	Bacteria	Proteobacteria	Betaproteobacteria	Burkholderiales	Comamonadaceae
OTU427	Bacteria	Planctomycetes	Planctomycetia	Planctomycetales	Planctomycetaceae	Schlesneria	Schlesneria_paludicola
OTU428	Bacteria	Proteobacteria	Betaproteobacteria	Rhodocyclales	Azonexaceae	Dechloromonas	Dechloromonas_hortensis
OTU429	Bacteria	Proteobacteria	Deltaproteobacteria	Desulfuromonadales	Desulfuromonadaceae	Pelobacter	Pelobacter_carbinolicus
OTU431	Bacteria	Bacteroidetes	Chitinophagia	Chitinophagales	Chitinophagaceae	Terrimonas	Terrimonas_pekingensis
OTU432	Bacteria	Bacteroidetes	Chitinophagia	Chitinophagales	Chitinophagaceae	Chitinophaga	Chitinophaga_costaii
OTU433	Bacteria	Firmicutes	Clostridia	Thermoanaerobacterales	Thermoanaerobacteraceae	Caldanaerobacter	Caldanaerobacter_subterraneus
OTU434	Bacteria	Bacteroidetes	Chitinophagia	Chitinophagales	Chitinophagaceae	Chitinophaga	Chitinophaga_costaii
OTU435	Bacteria	Proteobacteria	Betaproteobacteria	Rhodocyclales	Azonexaceae	Dechloromonas	Dechloromonas_hortensis
OTU436	Bacteria	Proteobacteria	Betaproteobacteria	Burkholderiales	Alcaligenaceae	Azohydromonas	Azohydromonas_lata
OTU437	Bacteria	Proteobacteria	Deltaproteobacteria	Myxococcales	Kofleriaceae	Haliangium
OTU438	Bacteria	Bacteroidetes	Chitinophagia	Chitinophagales	Chitinophagaceae	Chitinophaga	Chitinophaga_japonensis
OTU439	Bacteria	Bacteroidetes	Chitinophagia	Chitinophagales	Chitinophagaceae	Chitinophaga	Chitinophaga_costaii
OTU440	Bacteria	Gemmatimonadetes	Gemmatimonadetes	Gemmatimonadales	Gemmatimonadaceae	Gemmatimonas
OTU441	Bacteria	Planctomycetes	Phycisphaerae	Phycisphaerales	Phycisphaeraceae	Phycisphaera	Phycisphaera_mikurensis
OTU442	Bacteria	Proteobacteria	Betaproteobacteria	Burkholderiales	Not_Available
OTU443	Bacteria	Proteobacteria	Gammaproteobacteria	Xanthomonadales	Rhodanobacteraceae	Dyella	Dyella_jiangningensis
OTU444	Bacteria	Proteobacteria	Alphaproteobacteria	Rhodospirillales	Rhodospirillaceae	Dongia	Dongia_mobilis
OTU445	Bacteria	Planctomycetes	Planctomycetia	Planctomycetales	Planctomycetaceae	Pirellula	Pirellula_staleyi
OTU446	Bacteria	Proteobacteria	Betaproteobacteria	Nitrosomonadales
OTU447	Bacteria	Acidobacteria	Not_Available	Not_Available	Not_Available	Thermoanaerobaculum	Thermoanaerobaculum_aquaticum
OTU448	Bacteria	Bacteroidetes	Cytophagia	Cytophagales	Not_Available	Chryseolinea	Chryseolinea_serpens
OTU449	Bacteria	Armatimonadetes	Armatimonadia	Armatimonadales	Armatimonadaceae	Armatimonas	Armatimonas_rosea
OTU450	Bacteria	Proteobacteria	Alphaproteobacteria	Rhodospirillales	Rhodospirillaceae	Dongia	Dongia_mobilis
OTU451	Bacteria	Proteobacteria	Gammaproteobacteria	Pseudomonadales	Pseudomonadaceae	Pseudomonas
OTU452	Bacteria	Proteobacteria	Alphaproteobacteria	Rhodospirillales	Rhodospirillaceae	Azospirillum	Azospirillum_oryzae
OTU453	Bacteria	Proteobacteria	Gammaproteobacteria	Pseudomonadales	Pseudomonadaceae	Permianibacter	Permianibacter_aggregans
OTU454	Bacteria	Chloroflexi	Anaerolineae	Anaerolineales	Anaerolineaceae
OTU455	Bacteria	Proteobacteria	Gammaproteobacteria	Xanthomonadales	Rhodanobacteraceae	Dokdonella	Dokdonella_fugitiva
OTU456	Bacteria	Gemmatimonadetes	Gemmatimonadetes	Gemmatimonadales	Gemmatimonadaceae	Gemmatimonas	Gemmatimonas_phototrophica
OTU457	Bacteria	Proteobacteria	Betaproteobacteria	Burkholderiales	Comamonadaceae	Ramlibacter	Ramlibacter_ginsenosidimutans
OTU458	Bacteria	Proteobacteria	Alphaproteobacteria	Caulobacterales	Caulobacteraceae	Asticcacaulis	Asticcacaulis_taihuensis
OTU459	Bacteria	Bacteroidetes	Chitinophagia	Chitinophagales	Chitinophagaceae	Ferruginibacter	Ferruginibacter_paludis
OTU460	Bacteria	Proteobacteria	Alphaproteobacteria	Rhizobiales	Phyllobacteriaceae	Mesorhizobium
OTU461	Bacteria	Proteobacteria	Alphaproteobacteria	Sphingomonadales	Sphingomonadaceae	Novosphingobium	Novosphingobium_naphthalenivorans
OTU462	Bacteria	Bacteroidetes	Chitinophagia	Chitinophagales	Chitinophagaceae	Flavisolibacter	Flavisolibacter_ginsengiterrae
OTU463	Bacteria	Acidobacteria	Blastocatellia	Not_Available	Not_Available	Tellurimicrobium	Tellurimicrobium_multivorans
OTU464	Bacteria	Proteobacteria	Betaproteobacteria	Burkholderiales	Comamonadaceae	Variovorax	Variovorax_paradoxus
OTU465	Bacteria	Proteobacteria	Betaproteobacteria	Burkholderiales	Comamonadaceae	Variovorax	Variovorax_boronicumulans
OTU466	Bacteria	Bacteroidetes	Chitinophagia	Chitinophagales	Chitinophagaceae	Chitinophaga	Chitinophaga_costaii
OTU467	Bacteria	Actinobacteria	Actinobacteria	Propionibacteriales	Nocardioidaceae	Nocardioides	Nocardioides_luteus
OTU468	Bacteria	Proteobacteria	Alphaproteobacteria	Rhizobiales	Bradyrhizobiaceae	Oligotropha	Oligotropha_carboxidovorans
OTU469	Bacteria	Planctomycetes	Planctomycetia	Planctomycetales	Planctomycetaceae	Schlesneria	Schlesneria_paludicola
OTU470	Bacteria	Acidobacteria	Blastocatellia	Not_Available	Not_Available	Tellurimicrobium	Tellurimicrobium_multivorans
OTU471	Bacteria	Proteobacteria	Betaproteobacteria	Nitrosomonadales	Sterolibacteriaceae
OTU472	Bacteria	Acidobacteria	Not_Available	Not_Available	Not_Available	Thermoanaerobaculum	Thermoanaerobaculum_aquaticum
OTU473	Bacteria	Bacteroidetes	Chitinophagia	Chitinophagales	Chitinophagaceae	Terrimonas	Terrimonas_pekingensis
OTU474	Bacteria	Proteobacteria	Betaproteobacteria	Burkholderiales	Comamonadaceae	Variovorax
OTU475	Bacteria	Proteobacteria	Epsilonproteobacteria	Nautiliales	Nautiliaceae	Cetia	Cetia_pacifica
OTU476	Bacteria	Proteobacteria	Deltaproteobacteria	Desulfuromonadales	Geobacteraceae	Geobacter
OTU477	Bacteria	Proteobacteria	Gammaproteobacteria	Nevskiales	Sinobacteraceae	Povalibacter	Povalibacter_uvarum
OTU478	Bacteria	Nitrospirae	Nitrospira	Nitrospirales	Nitrospiraceae	Nitrospira	Nitrospira_moscoviensis
OTU479	Bacteria	Proteobacteria	Alphaproteobacteria	Rhodospirillales	Rhodospirillaceae	Dongia	Dongia_mobilis
OTU480	Bacteria	Cyanobacteria	Not_Available
OTU481	Bacteria	Bacteroidetes	Chitinophagia	Chitinophagales	Chitinophagaceae
OTU482	Bacteria	Acidobacteria	Acidobacteriia	Acidobacteriales	Acidobacteriaceae
OTU483	Bacteria	Proteobacteria	Alphaproteobacteria	Rhizobiales	Bradyrhizobiaceae	Bradyrhizobium	Bradyrhizobium_pachyrhizi
OTU484	Bacteria
OTU485	Bacteria	Verrucomicrobia	Opitutae	Opitutales	Opitutaceae	Opitutus	Opitutus_terrae
OTU486	Bacteria	Proteobacteria	Betaproteobacteria	Burkholderiales	Comamonadaceae	Ramlibacter
OTU487	Bacteria	Bacteroidetes	Chitinophagia	Chitinophagales	Chitinophagaceae	Chitinophaga	Chitinophaga_costaii
OTU488	Bacteria	Verrucomicrobia	Opitutae	Opitutales	Opitutaceae	Opitutus	Opitutus_terrae
OTU489	Bacteria	Bacteroidetes	Flavobacteriia	Flavobacteriales	Flavobacteriaceae	Flavobacterium	Flavobacterium_johnsoniae
OTU490	Bacteria	Planctomycetes	Phycisphaerae	Phycisphaerales	Phycisphaeraceae	Phycisphaera	Phycisphaera_mikurensis
OTU491	Bacteria	Proteobacteria	Betaproteobacteria
OTU492	Bacteria	Bacteroidetes	Chitinophagia	Chitinophagales	Chitinophagaceae	Chitinophaga	Chitinophaga_costaii
OTU493	Bacteria	Proteobacteria	Deltaproteobacteria	Desulfuromonadales	Geobacteraceae	Geobacter	Geobacter_metallireducens
OTU494	Bacteria	Proteobacteria	Alphaproteobacteria	Rhodospirillales	Rhodospirillaceae
OTU495	Bacteria	Planctomycetes	Phycisphaerae	Phycisphaerales	Phycisphaeraceae	Phycisphaera	Phycisphaera_mikurensis
OTU496	Bacteria	Acidobacteria	Acidobacteriia	Acidobacteriales	Acidobacteriaceae	Granulicella
OTU497	Bacteria	Proteobacteria	Alphaproteobacteria	Micropepsales	Micropepsaceae	Rhizomicrobium	Rhizomicrobium_electricum
OTU498	Bacteria	Proteobacteria	Alphaproteobacteria	Caulobacterales	Caulobacteraceae	Caulobacter	Caulobacter_henricii
OTU499	Bacteria	Acidobacteria	Solibacteres	Solibacterales	Bryobacteraceae	Paludibaculum	Paludibaculum_fermentans
OTU500	Bacteria	Planctomycetes	Phycisphaerae	Phycisphaerales	Phycisphaeraceae	Phycisphaera	Phycisphaera_mikurensis
OTU501	Bacteria	Bacteroidetes	Chitinophagia	Chitinophagales	Chitinophagaceae
OTU502	Bacteria	Acidobacteria	Holophagae	Holophagales	Holophagaceae	Holophaga	Holophaga_foetida
OTU503	Bacteria	Proteobacteria	Betaproteobacteria	Burkholderiales	Alcaligenaceae	Derxia	Derxia_gummosa
OTU504	Bacteria	Bacteroidetes	Chitinophagia	Chitinophagales	Chitinophagaceae	Chitinophaga	Chitinophaga_costaii
OTU505	Bacteria	Proteobacteria	Deltaproteobacteria	Desulfuromonadales	Desulfuromonadaceae	Pelobacter	Pelobacter_carbinolicus
OTU506	Bacteria	Proteobacteria	Alphaproteobacteria	Sphingomonadales	Sphingomonadaceae	Sphingomonas	Sphingomonas_sediminicola
OTU507	Bacteria	Acidobacteria	Acidobacteriia	Acidobacteriales	Acidobacteriaceae
OTU508	Bacteria	Proteobacteria	Betaproteobacteria	Nitrosomonadales
OTU509	Bacteria	Proteobacteria	Deltaproteobacteria	Desulfuromonadales
OTU510	Bacteria	Proteobacteria	Betaproteobacteria	Nitrosomonadales
OTU511	Bacteria	Proteobacteria	Betaproteobacteria	Burkholderiales	Comamonadaceae
OTU512	Bacteria	Planctomycetes	Planctomycetia	Planctomycetales	Planctomycetaceae	Schlesneria	Schlesneria_paludicola
OTU513	Bacteria	Firmicutes	Bacilli	Bacillales	Bacillaceae	Bacillus	Bacillus_ginsengihumi
OTU514	Bacteria	Planctomycetes	Planctomycetia	Planctomycetales	Planctomycetaceae	Pirellula	Pirellula_staleyi
OTU515	Bacteria	Proteobacteria	Betaproteobacteria	Nitrosomonadales	Nitrosomonadaceae	Nitrosospira	Nitrosospira_multiformis
OTU516	Bacteria	Bacteroidetes	Chitinophagia	Chitinophagales	Chitinophagaceae	Chitinophaga	Chitinophaga_costaii
OTU517	Bacteria	Proteobacteria	Betaproteobacteria	Nitrosomonadales
OTU518	Bacteria	Proteobacteria	Betaproteobacteria	Burkholderiales	Comamonadaceae
OTU519	Bacteria	Proteobacteria	Alphaproteobacteria	Rhizobiales	Rhizobiaceae	Rhizobium	Rhizobium_giardinii
OTU520	Bacteria	Acidobacteria	Acidobacteriia	Acidobacteriales	Acidobacteriaceae	Acidobacterium	Acidobacterium_capsulatum
OTU521	Bacteria	Tenericutes	Mollicutes	Entomoplasmatales	Spiroplasmataceae	Spiroplasma	Spiroplasma_lampyridicola
OTU522	Bacteria	Proteobacteria	Betaproteobacteria	Burkholderiales	Comamonadaceae	Polaromonas	Polaromonas_naphthalenivorans
OTU523	Bacteria	Firmicutes	Clostridia	Thermoanaerobacterales	Thermoanaerobacteraceae	Thermoanaerobacter
OTU524	Bacteria	Planctomycetes	Phycisphaerae	Phycisphaerales	Phycisphaeraceae	Phycisphaera	Phycisphaera_mikurensis
OTU525	Bacteria	Planctomycetes	Planctomycetia	Planctomycetales	Planctomycetaceae	Schlesneria	Schlesneria_paludicola
OTU526	Bacteria	Bacteroidetes	Chitinophagia	Chitinophagales	Chitinophagaceae	Flavisolibacter	Flavisolibacter_ginsengiterrae
OTU527	Bacteria	Proteobacteria	Betaproteobacteria	Nitrosomonadales	Methylophilaceae	Methylobacillus	Methylobacillus_flagellatus
OTU528	Bacteria	Proteobacteria	Deltaproteobacteria	Myxococcales	Archangiaceae	Archangium	Archangium_disciforme
OTU529	Bacteria	Gemmatimonadetes	Gemmatimonadetes	Gemmatimonadales	Gemmatimonadaceae	Gemmatimonas	Gemmatimonas_phototrophica
OTU530	Bacteria	Actinobacteria	Actinobacteria	Corynebacteriales	Corynebacteriaceae	Corynebacterium	Corynebacterium_argentoratense
OTU531	Bacteria	Acidobacteria	Blastocatellia	Not_Available	Not_Available
OTU532	Bacteria	Nitrospirae	Nitrospira	Nitrospirales	Nitrospiraceae	Nitrospira	Nitrospira_moscoviensis
OTU533	Bacteria	Proteobacteria	Betaproteobacteria	Burkholderiales	Comamonadaceae	Ramlibacter	Ramlibacter_tataouinensis
OTU534	Bacteria	Verrucomicrobia	Verrucomicrobiae	Verrucomicrobiales	Verrucomicrobia_subdivision_3	Limisphaera	Limisphaera_ngatamarikiensis
OTU536	Bacteria	Proteobacteria	Betaproteobacteria	Burkholderiales	Comamonadaceae	Acidovorax
OTU537	Bacteria	Acidobacteria	Blastocatellia	Not_Available	Not_Available
OTU538	Bacteria	Proteobacteria	Betaproteobacteria	Burkholderiales	Alcaligenaceae	Azohydromonas	Azohydromonas_lata
OTU539	Bacteria	Proteobacteria	Alphaproteobacteria	Rhizobiales	Beijerinckiaceae	Beijerinckia	Beijerinckia_fluminensis
OTU540	Bacteria	Proteobacteria	Gammaproteobacteria	Xanthomonadales	Rhodanobacteraceae
OTU541	Bacteria	Proteobacteria	Deltaproteobacteria	Myxococcales	Polyangiaceae
OTU543	Bacteria	Proteobacteria	Betaproteobacteria
OTU544	Bacteria	Firmicutes
OTU545	Bacteria	Proteobacteria	Alphaproteobacteria	Micropepsales	Micropepsaceae	Rhizomicrobium	Rhizomicrobium_electricum
OTU546	Bacteria	Proteobacteria	Betaproteobacteria	Nitrosomonadales
OTU547	Bacteria	Bacteroidetes	Cytophagia	Cytophagales	Not_Available	Chryseolinea	Chryseolinea_serpens
OTU548	Bacteria	Proteobacteria	Gammaproteobacteria	Xanthomonadales	Xanthomonadaceae	Lysobacter	Lysobacter_dokdonensis
OTU549	Bacteria	Bacteroidetes	Chitinophagia	Chitinophagales	Chitinophagaceae	Niastella	Niastella_gongjuensis
OTU550	Bacteria	Bacteroidetes	Chitinophagia	Chitinophagales	Chitinophagaceae	Flavisolibacter	Flavisolibacter_rigui
OTU551	Bacteria	Verrucomicrobia	Opitutae	Opitutales	Opitutaceae	Opitutus	Opitutus_terrae
OTU552	Bacteria	Bacteroidetes	Chitinophagia	Chitinophagales	Chitinophagaceae	Niastella	Niastella_gongjuensis
OTU553	Bacteria	Proteobacteria	Betaproteobacteria	Burkholderiales	Not_Available	Thiobacter	Thiobacter_subterraneus
OTU554	Bacteria	Verrucomicrobia	Verrucomicrobiae	Verrucomicrobiales	Verrucomicrobiaceae	Luteolibacter	Luteolibacter_arcticus
OTU555	Bacteria	Proteobacteria	Alphaproteobacteria	Rhizobiales	Rhizobiaceae	Agrobacterium	Agrobacterium_tumefaciens
OTU556	Bacteria	Firmicutes	Bacilli	Bacillales	Alicyclobacillaceae	Tumebacillus
OTU557	Bacteria	Proteobacteria	Alphaproteobacteria	Rhizobiales	Rhizobiaceae
OTU558	Bacteria	Proteobacteria	Gammaproteobacteria
OTU559	Bacteria	Proteobacteria	Betaproteobacteria	Nitrosomonadales
OTU560	Bacteria	Firmicutes	Clostridia	Thermoanaerobacterales	Thermoanaerobacteraceae	Caldanaerobacter	Caldanaerobacter_subterraneus
OTU561	Bacteria	Planctomycetes	Planctomycetia	Planctomycetales	Planctomycetaceae	Schlesneria	Schlesneria_paludicola
OTU563	Bacteria	Proteobacteria	Alphaproteobacteria	Rhizobiales	Rhizobiaceae	Rhizobium	Rhizobium_gallicum
OTU564	Bacteria	Acidobacteria	Blastocatellia	Not_Available	Not_Available	Tellurimicrobium	Tellurimicrobium_multivorans
OTU565	Bacteria	Bacteroidetes	Chitinophagia	Chitinophagales	Chitinophagaceae	Chitinophaga	Chitinophaga_costaii
OTU566	Bacteria	Bacteroidetes	Chitinophagia	Chitinophagales	Chitinophagaceae	Niastella	Niastella_gongjuensis
OTU568	Bacteria	Proteobacteria	Alphaproteobacteria	Rhodospirillales	Rhodospirillaceae	Dongia	Dongia_mobilis
OTU569	Bacteria	Proteobacteria	Betaproteobacteria	Nitrosomonadales
OTU570	Bacteria	Proteobacteria	Alphaproteobacteria	Rhodospirillales	Rhodospirillaceae	Dongia	Dongia_mobilis
OTU571	Bacteria	Proteobacteria	Gammaproteobacteria	Xanthomonadales	Rhodanobacteraceae
OTU572	Bacteria	Proteobacteria	Betaproteobacteria	Burkholderiales	Comamonadaceae	Zhizhongheella	Zhizhongheella_caldifontis
OTU573	Bacteria	Proteobacteria	Betaproteobacteria	Nitrosomonadales
OTU574	Bacteria	Proteobacteria	Betaproteobacteria	Burkholderiales	Comamonadaceae	Pelomonas	Pelomonas_saccharophila
OTU575	Bacteria	Proteobacteria	Gammaproteobacteria	Pseudomonadales	Pseudomonadaceae	Pseudomonas	Pseudomonas_resinovorans
OTU576	Bacteria	Proteobacteria	Betaproteobacteria	Nitrosomonadales
OTU577	Bacteria	Bacteroidetes	Chitinophagia	Chitinophagales	Chitinophagaceae	Flavisolibacter	Flavisolibacter_ginsengiterrae
OTU578	Bacteria	Gemmatimonadetes	Gemmatimonadetes	Gemmatimonadales	Gemmatimonadaceae	Gemmatimonas	Gemmatimonas_aurantiaca
OTU579	Bacteria	Proteobacteria	Betaproteobacteria	Burkholderiales
OTU580	Bacteria	Verrucomicrobia	Opitutae	Opitutales	Opitutaceae	Lacunisphaera	Lacunisphaera_limnophila
OTU581	Bacteria	Proteobacteria	Alphaproteobacteria	Caulobacterales	Caulobacteraceae	Caulobacter	Caulobacter_segnis
OTU582	Bacteria	Planctomycetes	Planctomycetia	Planctomycetales	Planctomycetaceae	Gimesia	Gimesia_maris
OTU583	Bacteria	Acidobacteria	Holophagae	Holophagales	Holophagaceae	Holophaga	Holophaga_foetida
OTU584	Bacteria	Proteobacteria	Betaproteobacteria	Nitrosomonadales	Sterolibacteriaceae	Georgfuchsia	Georgfuchsia_toluolica
OTU585	Bacteria	Proteobacteria	Alphaproteobacteria	Rhodospirillales	Rhodospirillaceae	Dongia	Dongia_mobilis
OTU586	Bacteria	Proteobacteria	Betaproteobacteria	Burkholderiales	Not_Available	Ideonella	Ideonella_dechloratans
OTU587	Bacteria	Proteobacteria	Betaproteobacteria	Burkholderiales
OTU589	Bacteria	Bacteroidetes	Chitinophagia	Chitinophagales	Chitinophagaceae	Terrimonas	Terrimonas_pekingensis
OTU590	Bacteria	Proteobacteria	Deltaproteobacteria	Desulfuromonadales
OTU591	Bacteria	Proteobacteria	Betaproteobacteria	Burkholderiales	Comamonadaceae
OTU592	Bacteria	Proteobacteria	Gammaproteobacteria	Nevskiales	Sinobacteraceae	Povalibacter	Povalibacter_uvarum
OTU593	Bacteria	Proteobacteria	Alphaproteobacteria	Sphingomonadales	Sphingomonadaceae	Sphingomonas	Sphingomonas_sediminicola
OTU594	Bacteria	Verrucomicrobia	Opitutae	Opitutales	Opitutaceae	Opitutus	Opitutus_terrae
OTU595	Bacteria	Verrucomicrobia	Verrucomicrobiae	Verrucomicrobiales	Verrucomicrobia_subdivision_3	Limisphaera	Limisphaera_ngatamarikiensis
OTU596	Bacteria	Proteobacteria	Betaproteobacteria	Nitrosomonadales	Nitrosomonadaceae	Nitrosospira	Nitrosospira_multiformis
OTU597	Bacteria	Proteobacteria	Betaproteobacteria	Burkholderiales	Comamonadaceae	Variovorax	Variovorax_defluvii
OTU598	Bacteria	Bacteroidetes	Flavobacteriia	Flavobacteriales	Flavobacteriaceae	Flavobacterium	Flavobacterium_johnsoniae
OTU599	Bacteria	Planctomycetes	Planctomycetia	Planctomycetales	Planctomycetaceae	Gimesia	Gimesia_maris
OTU600	Bacteria	Tenericutes	Mollicutes	Entomoplasmatales	Entomoplasmataceae	Mesoplasma	Mesoplasma_entomophilum
OTU601	Bacteria	Proteobacteria	Betaproteobacteria	Nitrosomonadales	Nitrosomonadaceae	Nitrosospira	Nitrosospira_multiformis
OTU602	Bacteria	Acidobacteria	Acidobacteriia	Acidobacteriales	Acidobacteriaceae	Occallatibacter
OTU603	Bacteria	Bacteroidetes	Flavobacteriia	Flavobacteriales	Cryomorphaceae
OTU604	Bacteria	Verrucomicrobia	Verrucomicrobiae	Verrucomicrobiales	Verrucomicrobiaceae	Luteolibacter	Luteolibacter_arcticus
OTU605	Bacteria	Nitrospirae	Nitrospira	Nitrospirales	Nitrospiraceae	Nitrospira	Nitrospira_moscoviensis
OTU606	Bacteria	Planctomycetes	Planctomycetia	Planctomycetales	Isosphaeraceae
OTU607	Bacteria	Proteobacteria	Gammaproteobacteria	Nevskiales	Sinobacteraceae
OTU608	Bacteria	Proteobacteria	Alphaproteobacteria	Rhizobiales	Bradyrhizobiaceae	Nitrobacter	Nitrobacter_hamburgensis
OTU609	Bacteria	Gemmatimonadetes	Gemmatimonadetes	Gemmatimonadales	Gemmatimonadaceae	Gemmatimonas	Gemmatimonas_aurantiaca
OTU610	Bacteria	Bacteroidetes	Cytophagia	Cytophagales	Not_Available	Chryseolinea	Chryseolinea_serpens
OTU611	Bacteria	Bacteroidetes	Chitinophagia	Chitinophagales	Chitinophagaceae	Chitinophaga	Chitinophaga_costaii
OTU612	Bacteria	Acidobacteria	Solibacteres	Solibacterales	Bryobacteraceae	Paludibaculum	Paludibaculum_fermentans
OTU613	Bacteria	Proteobacteria	Gammaproteobacteria	Xanthomonadales	Rhodanobacteraceae	Chiayiivirga	Chiayiivirga_flava
OTU614	Bacteria	Proteobacteria	Alphaproteobacteria	Sphingomonadales	Sphingomonadaceae
OTU615	Bacteria	Spirochaetes	Spirochaetia	Not_Available	Leptospiraceae	Leptospira
OTU616	Bacteria	Proteobacteria	Alphaproteobacteria	Sphingomonadales	Sphingomonadaceae	Sphingomonas	Sphingomonas_wittichii
OTU617	Bacteria	Bacteroidetes	Chitinophagia	Chitinophagales	Chitinophagaceae	Flavisolibacter
OTU618	Bacteria	Proteobacteria	Gammaproteobacteria	Xanthomonadales	Xanthomonadaceae	Lysobacter	Lysobacter_niabensis
OTU619	Bacteria	Bacteroidetes	Chitinophagia	Chitinophagales	Chitinophagaceae	Terrimonas	Terrimonas_pekingensis
OTU620	Bacteria	Gemmatimonadetes	Gemmatimonadetes	Gemmatimonadales	Gemmatimonadaceae	Gemmatimonas	Gemmatimonas_aurantiaca
OTU621	Bacteria	Bacteroidetes	Chitinophagia	Chitinophagales	Chitinophagaceae	Chitinophaga	Chitinophaga_costaii
OTU622	Bacteria	Proteobacteria	Betaproteobacteria	Burkholderiales	Not_Available
OTU623	Bacteria	Verrucomicrobia	Spartobacteria	Chthoniobacterales	Chthoniobacteraceae	Chthoniobacter	Chthoniobacter_flavus
OTU624	Bacteria	Bacteroidetes	Chitinophagia	Chitinophagales	Chitinophagaceae	Chitinophaga	Chitinophaga_costaii
OTU625	Bacteria	Bacteroidetes	Chitinophagia	Chitinophagales	Chitinophagaceae	Niastella	Niastella_gongjuensis
OTU626	Bacteria	Acidobacteria	Solibacteres	Solibacterales	Bryobacteraceae	Paludibaculum	Paludibaculum_fermentans
OTU627	Bacteria	Proteobacteria	Deltaproteobacteria	Syntrophobacterales	Syntrophaceae	Desulfomonile	Desulfomonile_limimaris
OTU628	Bacteria	Proteobacteria	Alphaproteobacteria	Rhodospirillales	Not_Available	Reyranella	Reyranella_massiliensis
OTU629	Bacteria	Not_Available	Not_Available	Not_Available	Not_Available	Thermobaculum	Thermobaculum_terrenum
OTU630	Bacteria	Acidobacteria	Acidobacteriia	Acidobacteriales	Acidobacteriaceae	Occallatibacter
OTU631	Bacteria	Verrucomicrobia	Opitutae	Opitutales	Opitutaceae	Lacunisphaera	Lacunisphaera_limnophila
OTU632	Bacteria	Proteobacteria	Gammaproteobacteria	Xanthomonadales	Xanthomonadaceae	Lysobacter	Lysobacter_yangpyeongensis
OTU633	Bacteria	Proteobacteria	Deltaproteobacteria
OTU634	Bacteria	Proteobacteria	Betaproteobacteria	Burkholderiales	Comamonadaceae	Variovorax
OTU635	Bacteria	Acidobacteria	Blastocatellia	Not_Available	Not_Available	Tellurimicrobium	Tellurimicrobium_multivorans
OTU636	Bacteria	Proteobacteria	Betaproteobacteria	Burkholderiales	Comamonadaceae	Variovorax
OTU637	Bacteria	Proteobacteria	Betaproteobacteria	Burkholderiales	Not_Available
OTU638	Bacteria	Proteobacteria	Betaproteobacteria	Burkholderiales	Oxalobacteraceae	Janthinobacterium	Janthinobacterium_agaricidamnosum
OTU639	Bacteria	Proteobacteria	Alphaproteobacteria	Rhodospirillales	Rhodospirillaceae	Magnetospirillum	Magnetospirillum_bellicus
OTU640	Bacteria	Armatimonadetes	Armatimonadia	Armatimonadales	Armatimonadaceae	Armatimonas	Armatimonas_rosea
OTU641	Bacteria	Proteobacteria	Alphaproteobacteria	Sphingomonadales
OTU642	Bacteria	Proteobacteria	Betaproteobacteria	Burkholderiales	Not_Available	Piscinibacter	Piscinibacter_aquaticus
OTU643	Bacteria	Bacteroidetes	Cytophagia	Cytophagales	Cytophagaceae	Ohtaekwangia	Ohtaekwangia_koreensis
OTU644	Bacteria	Planctomycetes	Planctomycetia	Planctomycetales	Planctomycetaceae	Pirellula	Pirellula_staleyi
OTU645	Bacteria	Proteobacteria	Betaproteobacteria	Burkholderiales	Not_Available
OTU646	Bacteria	Chloroflexi	Anaerolineae	Anaerolineales	Anaerolineaceae
OTU647	Bacteria	Chloroflexi	Anaerolineae	Anaerolineales	Anaerolineaceae	Ornatilinea	Ornatilinea_apprima
OTU648	Bacteria	Planctomycetes	Planctomycetia	Planctomycetales	Planctomycetaceae	Pirellula	Pirellula_staleyi
OTU649	Bacteria	Proteobacteria	Gammaproteobacteria
OTU650	Bacteria	Bacteroidetes	Chitinophagia	Chitinophagales	Chitinophagaceae
OTU651	Bacteria	Proteobacteria	Betaproteobacteria	Nitrosomonadales
OTU652	Bacteria	Firmicutes
OTU653	Bacteria	Proteobacteria	Gammaproteobacteria	Xanthomonadales	Rhodanobacteraceae	Tahibacter	Tahibacter_aquaticus
OTU654	Bacteria	Proteobacteria	Gammaproteobacteria	Nevskiales	Sinobacteraceae	Hydrocarboniphaga	Hydrocarboniphaga_daqingensis
OTU655	Bacteria	Proteobacteria	Betaproteobacteria
OTU656	Bacteria	Firmicutes	Clostridia	Thermoanaerobacterales	Thermoanaerobacteraceae	Caldanaerobacter	Caldanaerobacter_subterraneus
OTU657	Bacteria	Proteobacteria	Betaproteobacteria	Burkholderiales	Not_Available	Aquabacterium	Aquabacterium_citratiphilum
OTU658	Bacteria	Acidobacteria	Blastocatellia	Not_Available	Not_Available	Tellurimicrobium	Tellurimicrobium_multivorans
OTU659	Bacteria	Planctomycetes	Planctomycetia	Planctomycetales	Planctomycetaceae	Schlesneria	Schlesneria_paludicola
OTU660	Bacteria	Proteobacteria	Betaproteobacteria	Burkholderiales	Not_Available	Thiobacter	Thiobacter_subterraneus
OTU661	Bacteria	Proteobacteria	Betaproteobacteria	Burkholderiales	Comamonadaceae	Variovorax	Variovorax_boronicumulans
OTU662	Bacteria	Proteobacteria	Betaproteobacteria	Burkholderiales	Comamonadaceae	Variovorax
OTU663	Bacteria	Proteobacteria	Gammaproteobacteria	Xanthomonadales	Rhodanobacteraceae	Mizugakiibacter	Mizugakiibacter_sediminis
OTU664	Bacteria	Proteobacteria	Betaproteobacteria	Nitrosomonadales	Nitrosomonadaceae	Nitrosospira	Nitrosospira_multiformis
OTU665	Bacteria	Bacteroidetes	Chitinophagia	Chitinophagales	Chitinophagaceae	Niastella
OTU666	Bacteria	Bacteroidetes	Chitinophagia	Chitinophagales	Chitinophagaceae	Chitinophaga	Chitinophaga_costaii
OTU667	Bacteria	Gemmatimonadetes	Gemmatimonadetes	Gemmatimonadales	Gemmatimonadaceae	Gemmatimonas	Gemmatimonas_aurantiaca
OTU668	Bacteria	Acidobacteria	Blastocatellia	Not_Available	Not_Available
OTU669	Bacteria	Acidobacteria	Acidobacteriia	Acidobacteriales	Acidobacteriaceae	Edaphobacter	Edaphobacter_modestus
OTU670	Bacteria	Proteobacteria	Gammaproteobacteria	Nevskiales	Sinobacteraceae
OTU671	Bacteria	Firmicutes	Negativicutes	Selenomonadales	Sporomusaceae	Psychrosinus	Psychrosinus_fermentans
OTU672	Bacteria	Acidobacteria	Blastocatellia	Not_Available	Not_Available	Pyrinomonas	Pyrinomonas_methylaliphatogenes
OTU673	Bacteria	Proteobacteria	Betaproteobacteria	Burkholderiales	Not_Available	Thiobacter	Thiobacter_subterraneus
OTU674	Bacteria	Bacteroidetes	Chitinophagia	Chitinophagales	Chitinophagaceae	Flavisolibacter	Flavisolibacter_ginsengiterrae
OTU675	Bacteria	Planctomycetes	Planctomycetia	Planctomycetales	Isosphaeraceae	Singulisphaera	Singulisphaera_acidiphila
OTU676	Bacteria	Tenericutes	Mollicutes	Anaeroplasmatales	Anaeroplasmataceae	Anaeroplasma	Anaeroplasma_abactoclasticum
OTU677	Bacteria	Bacteroidetes	Chitinophagia	Chitinophagales	Chitinophagaceae	Terrimonas	Terrimonas_pekingensis
OTU678	Bacteria	Nitrospinae	Nitrospinia	Nitrospinales	Nitrospinaceae	Nitrospina	Nitrospina_gracilis
OTU679	Bacteria	Planctomycetes	Planctomycetia	Planctomycetales	Planctomycetaceae	Schlesneria	Schlesneria_paludicola
OTU680	Bacteria	Proteobacteria	Gammaproteobacteria	Nevskiales	Sinobacteraceae	Povalibacter	Povalibacter_uvarum
OTU681	Bacteria	Bacteroidetes	Cytophagia	Cytophagales	Cytophagaceae	Ohtaekwangia
OTU682	Bacteria	Tenericutes	Mollicutes	Anaeroplasmatales	Anaeroplasmataceae	Anaeroplasma	Anaeroplasma_abactoclasticum
OTU683	Bacteria	Proteobacteria	Deltaproteobacteria	Desulfuromonadales	Geobacteraceae	Geobacter	Geobacter_sulfurreducens
OTU684	Bacteria	Proteobacteria	Betaproteobacteria	Burkholderiales	Burkholderiaceae
OTU685	Bacteria	Bacteroidetes	Sphingobacteriia	Sphingobacteriales	Sphingobacteriaceae	Mucilaginibacter
OTU686	Bacteria	Proteobacteria	Betaproteobacteria	Burkholderiales	Not_Available
OTU687	Bacteria	Cyanobacteria	Not_Available
OTU688	Bacteria	Proteobacteria	Gammaproteobacteria	Xanthomonadales	Rhodanobacteraceae	Luteibacter	Luteibacter_jiangsuensis
OTU689	Bacteria	Proteobacteria	Deltaproteobacteria	Syntrophobacterales	Syntrophaceae	Desulfobacca	Desulfobacca_acetoxidans
OTU690	Bacteria	Proteobacteria	Alphaproteobacteria	Rhodospirillales	Acetobacteraceae	Stella	Stella_vacuolata
OTU691	Bacteria	Acidobacteria	Blastocatellia	Not_Available	Not_Available	Aridibacter	Aridibacter_famidurans
OTU693	Bacteria	Acidobacteria	Acidobacteriia	Acidobacteriales	Acidobacteriaceae	Occallatibacter	Occallatibacter_savannae
OTU694	Bacteria	Bacteroidetes	Cytophagia	Cytophagales	Not_Available	Chryseolinea	Chryseolinea_serpens
OTU695	Bacteria	Proteobacteria	Deltaproteobacteria
OTU697	Bacteria	Bacteroidetes	Chitinophagia	Chitinophagales	Chitinophagaceae	Niastella	Niastella_gongjuensis
OTU698	Bacteria	Bacteroidetes	Chitinophagia	Chitinophagales	Chitinophagaceae	Terrimonas	Terrimonas_pekingensis
OTU699	Bacteria	Verrucomicrobia	Verrucomicrobiae	Verrucomicrobiales	Verrucomicrobia_subdivision_3	Limisphaera	Limisphaera_ngatamarikiensis
OTU700	Bacteria	Bacteroidetes	Chitinophagia	Chitinophagales	Chitinophagaceae	Chitinophaga	Chitinophaga_terrae_Kim_and_Jung_2007
OTU701	Bacteria	Proteobacteria	Betaproteobacteria	Nitrosomonadales	Sterolibacteriaceae
OTU702	Bacteria	Acidobacteria	Acidobacteriia	Acidobacteriales	Acidobacteriaceae	Occallatibacter
OTU703	Bacteria	Chloroflexi	Caldilineae	Caldilineales	Caldilineaceae	Caldilinea	Caldilinea_aerophila
OTU704	Bacteria	Proteobacteria	Gammaproteobacteria	Xanthomonadales	Rhodanobacteraceae	Dyella	Dyella_japonica
OTU706	Bacteria	Proteobacteria	Deltaproteobacteria	Desulfarculales	Desulfarculaceae	Desulfarculus	Desulfarculus_baarsii
OTU707	Bacteria	Bacteroidetes	Chitinophagia	Chitinophagales	Chitinophagaceae	Niastella	Niastella_gongjuensis
OTU708	Bacteria	Armatimonadetes	Armatimonadia	Armatimonadales	Armatimonadaceae	Armatimonas	Armatimonas_rosea
OTU709	Bacteria	Verrucomicrobia	Verrucomicrobiae	Verrucomicrobiales	Verrucomicrobiaceae	Luteolibacter
OTU710	Bacteria	Gemmatimonadetes	Gemmatimonadetes	Gemmatimonadales	Gemmatimonadaceae	Gemmatimonas
OTU711	Bacteria	Proteobacteria	Betaproteobacteria	Burkholderiales	Comamonadaceae	Acidovorax	Acidovorax_wautersii
OTU712	Bacteria	Actinobacteria	Actinobacteria	Micromonosporales	Micromonosporaceae	Actinoplanes	Actinoplanes_friuliensis
OTU713	Bacteria	Cyanobacteria	Not_Available
OTU714	Bacteria	Proteobacteria	Alphaproteobacteria	Micropepsales	Micropepsaceae	Rhizomicrobium	Rhizomicrobium_electricum
OTU715	Bacteria	Nitrospirae	Nitrospira	Nitrospirales	Nitrospiraceae	Nitrospira	Nitrospira_moscoviensis
OTU716	Bacteria	Firmicutes	Bacilli	Bacillales	Alicyclobacillaceae	Tumebacillus	Tumebacillus_ginsengisoli
OTU717	Bacteria	Proteobacteria	Betaproteobacteria	Nitrosomonadales	Sterolibacteriaceae
OTU718	Bacteria	Proteobacteria	Deltaproteobacteria	Myxococcales	Kofleriaceae	Haliangium	Haliangium_tepidum
OTU719	Bacteria	Proteobacteria	Betaproteobacteria	Nitrosomonadales	Nitrosomonadaceae	Nitrosospira	Nitrosospira_multiformis
OTU720	Bacteria	Proteobacteria	Gammaproteobacteria	Xanthomonadales	Xanthomonadaceae	Lysobacter	Lysobacter_soli
OTU721	Bacteria	Cyanobacteria	Not_Available	Nostocales
OTU722	Bacteria	Proteobacteria	Betaproteobacteria	Burkholderiales	Oxalobacteraceae	Duganella	Duganella_zoogloeoides
OTU723	Bacteria	Proteobacteria	Deltaproteobacteria	Syntrophobacterales	Syntrophaceae	Desulfobacca	Desulfobacca_acetoxidans
OTU724	Bacteria	Bacteroidetes	Chitinophagia	Chitinophagales	Chitinophagaceae	Chitinophaga	Chitinophaga_costaii
OTU725	Bacteria	Proteobacteria	Deltaproteobacteria	Syntrophobacterales	Syntrophaceae	Syntrophus	Syntrophus_aciditrophicus
OTU726	Bacteria	Cyanobacteria	Not_Available
OTU727	Bacteria	Bacteroidetes	Cytophagia	Cytophagales
OTU728	Bacteria	Proteobacteria	Betaproteobacteria	Burkholderiales
OTU729	Bacteria	Proteobacteria	Alphaproteobacteria	Rhizobiales	Bradyrhizobiaceae	Variibacter	Variibacter_gotjawalensis
OTU730	Bacteria	Proteobacteria	Betaproteobacteria	Nitrosomonadales	Sterolibacteriaceae	Denitratisoma	Denitratisoma_oestradiolicum
OTU731	Bacteria	Proteobacteria	Betaproteobacteria	Nitrosomonadales	Sterolibacteriaceae
OTU732	Bacteria	Proteobacteria	Alphaproteobacteria	Micropepsales	Micropepsaceae	Rhizomicrobium	Rhizomicrobium_electricum
OTU733	Bacteria	Proteobacteria	Alphaproteobacteria	Rhizobiales	Hyphomicrobiaceae	Hyphomicrobium	Hyphomicrobium_sulfonivorans
OTU734	Bacteria	Chloroflexi	Anaerolineae	Anaerolineales	Anaerolineaceae	Bellilinea	Bellilinea_caldifistulae
OTU735	Bacteria	Bacteroidetes	Chitinophagia	Chitinophagales	Chitinophagaceae	Chitinophaga	Chitinophaga_costaii
OTU736	Bacteria	Proteobacteria	Betaproteobacteria	Nitrosomonadales	Methylophilaceae	Methylobacillus	Methylobacillus_flagellatus
OTU737	Bacteria	Proteobacteria	Deltaproteobacteria
OTU738	Bacteria	Bacteroidetes	Chitinophagia	Chitinophagales	Chitinophagaceae	Chitinophaga	Chitinophaga_costaii
OTU739	Bacteria	Proteobacteria	Alphaproteobacteria	Rhodospirillales	Rhodospirillaceae	Dongia	Dongia_mobilis
OTU741	Bacteria	Proteobacteria	Gammaproteobacteria	Nevskiales	Sinobacteraceae	Povalibacter	Povalibacter_uvarum
OTU742	Bacteria	Proteobacteria	Deltaproteobacteria	Desulfuromonadales	Geobacteraceae
OTU743	Bacteria	Acidobacteria	Blastocatellia	Not_Available	Not_Available	Tellurimicrobium	Tellurimicrobium_multivorans
OTU744	Bacteria	Proteobacteria	Alphaproteobacteria	Caulobacterales	Caulobacteraceae	Asticcacaulis	Asticcacaulis_benevestitus
OTU745	Bacteria	Proteobacteria	Betaproteobacteria	Burkholderiales	Comamonadaceae	Ramlibacter	Ramlibacter_ginsenosidimutans
OTU746	Bacteria	Tenericutes	Mollicutes	Entomoplasmatales	Spiroplasmataceae	Spiroplasma	Spiroplasma_citri
OTU747	Bacteria	Proteobacteria	Gammaproteobacteria	Nevskiales	Sinobacteraceae	Povalibacter	Povalibacter_uvarum
OTU748	Bacteria	Proteobacteria	Deltaproteobacteria	Desulfuromonadales	Geobacteraceae	Geobacter	Geobacter_daltonii
OTU749	Bacteria	Bacteroidetes	Chitinophagia	Chitinophagales	Chitinophagaceae	Chitinophaga	Chitinophaga_costaii
OTU750	Bacteria	Cyanobacteria	Not_Available	Nostocales	Nostocaceae	Nostoc	Nostoc_punctiforme
OTU751	Bacteria	Chloroflexi	Anaerolineae	Anaerolineales	Anaerolineaceae
OTU752	Bacteria	Bacteroidetes	Chitinophagia	Chitinophagales	Chitinophagaceae	Flavisolibacter	Flavisolibacter_ginsengisoli
OTU753	Bacteria	Proteobacteria	Alphaproteobacteria	Rhizobiales	Bradyrhizobiaceae	Bradyrhizobium	Bradyrhizobium_viridifuturi
OTU754	Bacteria	Proteobacteria	Betaproteobacteria	Burkholderiales	Not_Available
OTU755	Bacteria	Proteobacteria	Gammaproteobacteria	Methylococcales	Methylococcaceae	Methylococcus
OTU756	Bacteria	Proteobacteria	Deltaproteobacteria	Myxococcales	Kofleriaceae	Haliangium	Haliangium_tepidum
OTU757	Bacteria	Actinobacteria	Actinobacteria	Propionibacteriales	Nocardioidaceae	Nocardioides	Nocardioides_terrae
OTU758	Bacteria	Firmicutes	Bacilli	Bacillales	Alicyclobacillaceae	Tumebacillus	Tumebacillus_ginsengisoli
OTU759	Bacteria	Proteobacteria	Alphaproteobacteria	Rhizobiales	Hyphomicrobiaceae	Devosia	Devosia_riboflavina
OTU760	Bacteria	Gemmatimonadetes	Gemmatimonadetes	Gemmatimonadales	Gemmatimonadaceae	Gemmatimonas	Gemmatimonas_aurantiaca
OTU761	Bacteria	Proteobacteria	Betaproteobacteria	Nitrosomonadales
OTU762	Bacteria	Proteobacteria	Betaproteobacteria	Burkholderiales	Burkholderiaceae
OTU763	Bacteria	Bacteroidetes	Chitinophagia	Chitinophagales	Chitinophagaceae	Chitinophaga	Chitinophaga_terrae_Kim_and_Jung_2007
OTU764	Bacteria	Verrucomicrobia	Verrucomicrobiae	Verrucomicrobiales	Verrucomicrobiaceae	Brevifollis	Brevifollis_gellanilyticus
OTU765	Bacteria	Proteobacteria	Alphaproteobacteria	Rhodospirillales	Rhodospirillaceae	Oceanibaculum	Oceanibaculum_pacificum
OTU766	Bacteria	Proteobacteria	Betaproteobacteria	Nitrosomonadales
OTU767	Bacteria	Chloroflexi	Anaerolineae	Anaerolineales	Anaerolineaceae
OTU768	Bacteria	Proteobacteria	Gammaproteobacteria	Nevskiales	Sinobacteraceae	Povalibacter	Povalibacter_uvarum
OTU769	Bacteria	Acidobacteria	Blastocatellia	Not_Available	Not_Available	Tellurimicrobium	Tellurimicrobium_multivorans
OTU770	Bacteria	Bacteroidetes	Chitinophagia	Chitinophagales	Chitinophagaceae	Chitinophaga	Chitinophaga_costaii
OTU771	Bacteria	Bacteroidetes	Chitinophagia	Chitinophagales	Chitinophagaceae
OTU772	Bacteria	Actinobacteria	Actinobacteria	Micrococcales	Micrococcaceae	Pseudarthrobacter	Pseudarthrobacter_oxydans
OTU773	Bacteria	Bacteroidetes	Chitinophagia	Chitinophagales	Chitinophagaceae	Terrimonas	Terrimonas_pekingensis
OTU774	Bacteria	Proteobacteria	Deltaproteobacteria	Myxococcales	Archangiaceae	Cystobacter	Cystobacter_ferrugineus
OTU775	Bacteria	Proteobacteria	Gammaproteobacteria	Xanthomonadales	Rhodanobacteraceae	Dyella	Dyella_japonica
OTU777	Bacteria	Tenericutes	Mollicutes	Entomoplasmatales	Spiroplasmataceae	Spiroplasma	Spiroplasma_platyhelix
OTU778	Bacteria	Bacteroidetes	Chitinophagia	Chitinophagales	Chitinophagaceae
OTU779	Bacteria	Planctomycetes	Planctomycetia	Planctomycetales	Planctomycetaceae	Thermogutta	Thermogutta_hypogea
OTU780	Bacteria	Proteobacteria	Betaproteobacteria	Nitrosomonadales
OTU781	Bacteria	Gemmatimonadetes	Gemmatimonadetes	Gemmatimonadales	Gemmatimonadaceae	Gemmatimonas	Gemmatimonas_phototrophica
OTU782	Bacteria	Acidobacteria	Blastocatellia	Not_Available	Not_Available	Tellurimicrobium	Tellurimicrobium_multivorans
OTU783	Bacteria	Proteobacteria	Alphaproteobacteria	Sphingomonadales	Sphingomonadaceae	Sphingomonas	Sphingomonas_wittichii
OTU784	Bacteria	Proteobacteria	Alphaproteobacteria	Rhizobiales	Rhizobiaceae	Rhizobium
OTU785	Bacteria	Cyanobacteria	Gloeobacteria	Gloeobacterales	Gloeobacteraceae	Gloeobacter	Gloeobacter_violaceus
OTU786	Bacteria	Proteobacteria	Betaproteobacteria	Nitrosomonadales	Methylophilaceae	Methylobacillus	Methylobacillus_flagellatus
OTU787	Bacteria	Acidobacteria	Solibacteres	Solibacterales	Bryobacteraceae	Paludibaculum	Paludibaculum_fermentans
OTU788	Bacteria
OTU789	Bacteria	Bacteroidetes	Chitinophagia	Chitinophagales	Chitinophagaceae	Flavisolibacter	Flavisolibacter_ginsengisoli
OTU790	Bacteria	Proteobacteria	Gammaproteobacteria	Xanthomonadales	Xanthomonadaceae	Lysobacter	Lysobacter_dokdonensis
OTU791	Bacteria	Bacteroidetes	Cytophagia	Cytophagales	Not_Available	Chryseolinea	Chryseolinea_serpens
OTU792	Bacteria	Proteobacteria	Betaproteobacteria	Burkholderiales	Burkholderiaceae	Limnobacter	Limnobacter_thiooxidans
OTU793	Bacteria	Proteobacteria	Alphaproteobacteria	Rhodospirillales	Rhodospirillaceae	Dongia	Dongia_mobilis
OTU794	Bacteria	Proteobacteria	Alphaproteobacteria	Rhizobiales	Bradyrhizobiaceae	Variibacter	Variibacter_gotjawalensis
OTU795	Bacteria	Proteobacteria	Betaproteobacteria	Burkholderiales	Burkholderiaceae	Cupriavidus
OTU796	Bacteria	Proteobacteria	Gammaproteobacteria	Pseudomonadales	Pseudomonadaceae	Pseudomonas	Pseudomonas_plecoglossicida
OTU797	Bacteria	Proteobacteria	Betaproteobacteria	Burkholderiales	Comamonadaceae	Variovorax	Variovorax_ginsengisoli
OTU798	Bacteria	Proteobacteria	Alphaproteobacteria	Rhizobiales	Not_Available	Nordella	Nordella_oligomobilis
OTU799	Bacteria	Gemmatimonadetes	Gemmatimonadetes	Gemmatimonadales	Gemmatimonadaceae	Gemmatimonas	Gemmatimonas_aurantiaca
OTU800	Bacteria	Chloroflexi	Anaerolineae	Anaerolineales	Anaerolineaceae	Levilinea	Levilinea_saccharolytica
OTU801	Bacteria	Proteobacteria	Alphaproteobacteria	Sphingomonadales	Sphingomonadaceae	Sphingomonas	Sphingomonas_sediminicola
OTU802	Bacteria	Proteobacteria	Gammaproteobacteria	Xanthomonadales	Rhodanobacteraceae	Dyella	Dyella_japonica
OTU803	Bacteria	Proteobacteria	Alphaproteobacteria	Rhodospirillales	Rhodospirillaceae	Dongia	Dongia_mobilis
OTU804	Bacteria	Proteobacteria	Alphaproteobacteria	Rhodospirillales	Acetobacteraceae	Stella	Stella_vacuolata
OTU805	Bacteria	Proteobacteria	Betaproteobacteria	Burkholderiales	Burkholderiaceae	Paraburkholderia	Paraburkholderia_endofungorum
OTU806	Bacteria	Firmicutes	Clostridia	Thermoanaerobacterales	Thermoanaerobacteraceae	Thermoanaerobacter	Thermoanaerobacter_kivui
OTU807	Bacteria	Firmicutes	Bacilli	Bacillales	Bacillaceae	Bacillus
OTU808	Bacteria	Planctomycetes	Planctomycetia	Planctomycetales	Planctomycetaceae	Pirellula	Pirellula_staleyi
OTU809	Bacteria
OTU810	Bacteria	Proteobacteria	Gammaproteobacteria	Xanthomonadales	Rhodanobacteraceae	Dyella
OTU811	Bacteria	Proteobacteria	Alphaproteobacteria	Caulobacterales	Caulobacteraceae	Caulobacter	Caulobacter_henricii
OTU812	Bacteria	Proteobacteria	Gammaproteobacteria	Nevskiales	Sinobacteraceae	Povalibacter	Povalibacter_uvarum
OTU813	Bacteria	Proteobacteria	Alphaproteobacteria	Micropepsales	Micropepsaceae	Rhizomicrobium	Rhizomicrobium_electricum
OTU814	Bacteria	Proteobacteria	Gammaproteobacteria	Pseudomonadales	Pseudomonadaceae	Pseudomonas	Pseudomonas_sagittaria
OTU815	Bacteria	Proteobacteria	Alphaproteobacteria	Rhodospirillales	Rhodospirillaceae	Ferrovibrio	Ferrovibrio_xuzhouensis
OTU816	Bacteria	Proteobacteria	Deltaproteobacteria
OTU817	Bacteria	Firmicutes	Clostridia	Thermoanaerobacterales	Thermoanaerobacteraceae	Caldanaerobacter	Caldanaerobacter_subterraneus
OTU818	Bacteria	Proteobacteria	Deltaproteobacteria	Desulfuromonadales	Geobacteraceae	Geobacter	Geobacter_bemidjiensis
OTU819	Bacteria	Proteobacteria	Deltaproteobacteria	Myxococcales	Archangiaceae	Archangium	Archangium_disciforme
OTU820	Bacteria	Proteobacteria	Deltaproteobacteria	Desulfuromonadales	Geobacteraceae	Geobacter
OTU821	Bacteria	Bacteroidetes	Chitinophagia	Chitinophagales	Chitinophagaceae	Chitinophaga	Chitinophaga_costaii
OTU822	Bacteria	Proteobacteria	Alphaproteobacteria	Rhodospirillales	Not_Available	Reyranella
OTU823	Bacteria	Gemmatimonadetes	Gemmatimonadetes	Gemmatimonadales	Gemmatimonadaceae	Gemmatimonas	Gemmatimonas_aurantiaca
OTU824	Bacteria	Proteobacteria	Gammaproteobacteria	Xanthomonadales	Xanthomonadaceae	Arenimonas
OTU825	Bacteria	Acidobacteria	Not_Available	Not_Available	Not_Available	Thermoanaerobaculum	Thermoanaerobaculum_aquaticum
OTU826	Bacteria	Bacteroidetes	Flavobacteriia	Flavobacteriales	Flavobacteriaceae	Flavobacterium	Flavobacterium_hauense
OTU827	Bacteria	Proteobacteria	Deltaproteobacteria	Desulfuromonadales	Geobacteraceae	Geobacter
OTU828	Bacteria	Proteobacteria	Gammaproteobacteria	Xanthomonadales	Rhodanobacteraceae	Dyella	Dyella_japonica
OTU829	Bacteria	Actinobacteria	Actinobacteria	Pseudonocardiales	Pseudonocardiaceae	Lentzea	Lentzea_violacea
OTU830	Bacteria	Proteobacteria	Gammaproteobacteria	Cellvibrionales	Cellvibrionaceae	Cellvibrio	Cellvibrio_fibrivorans
OTU831	Bacteria	Acidobacteria	Blastocatellia	Not_Available	Not_Available	Tellurimicrobium	Tellurimicrobium_multivorans
OTU832	Bacteria	Planctomycetes	Planctomycetia	Planctomycetales	Planctomycetaceae	Schlesneria	Schlesneria_paludicola
OTU833	Bacteria	Bacteroidetes	Flavobacteriia	Flavobacteriales	Flavobacteriaceae	Flavobacterium	Flavobacterium_johnsoniae
OTU834	Bacteria	Proteobacteria	Betaproteobacteria	Burkholderiales	Comamonadaceae
OTU835	Bacteria	Proteobacteria	Betaproteobacteria	Nitrosomonadales	Sterolibacteriaceae	Methyloversatilis	Methyloversatilis_discipulorum
OTU836	Bacteria	Gemmatimonadetes	Gemmatimonadetes	Gemmatimonadales	Gemmatimonadaceae	Gemmatimonas	Gemmatimonas_phototrophica
OTU837	Bacteria	Proteobacteria	Betaproteobacteria	Nitrosomonadales
OTU838	Bacteria	Planctomycetes	Phycisphaerae	Phycisphaerales	Phycisphaeraceae	Phycisphaera	Phycisphaera_mikurensis
OTU839	Bacteria	Bacteroidetes	Chitinophagia	Chitinophagales	Chitinophagaceae
OTU840	Bacteria	Proteobacteria	Gammaproteobacteria	Xanthomonadales	Xanthomonadaceae	Lysobacter	Lysobacter_niabensis
OTU841	Bacteria	Acidobacteria	Solibacteres	Solibacterales	Bryobacteraceae	Paludibaculum	Paludibaculum_fermentans
OTU842	Bacteria	Acidobacteria	Blastocatellia	Not_Available	Not_Available	Tellurimicrobium	Tellurimicrobium_multivorans
OTU843	Bacteria	Proteobacteria	Betaproteobacteria	Burkholderiales	Comamonadaceae	Zhizhongheella	Zhizhongheella_caldifontis
OTU844	Bacteria	Proteobacteria	Alphaproteobacteria	Caulobacterales	Caulobacteraceae	Caulobacter
OTU845	Bacteria	Proteobacteria	Deltaproteobacteria
OTU846	Bacteria	Bacteroidetes	Chitinophagia	Chitinophagales	Chitinophagaceae	Terrimonas
OTU847	Bacteria	Actinobacteria	Actinobacteria	Micrococcales	Microbacteriaceae	Agromyces	Agromyces_ulmi
OTU848	Bacteria	Proteobacteria	Gammaproteobacteria	Pseudomonadales	Pseudomonadaceae	Pseudomonas
OTU849	Bacteria	Proteobacteria	Alphaproteobacteria	Micropepsales	Micropepsaceae	Rhizomicrobium	Rhizomicrobium_electricum
OTU850	Bacteria	Proteobacteria	Gammaproteobacteria	Chromatiales
OTU851	Bacteria	Acidobacteria	Blastocatellia	Not_Available	Not_Available	Tellurimicrobium	Tellurimicrobium_multivorans
OTU852	Bacteria	Proteobacteria	Alphaproteobacteria	Sphingomonadales	Sphingomonadaceae	Sphingopyxis	Sphingopyxis_panaciterrae
OTU853	Bacteria	Proteobacteria	Not_Available
OTU854	Bacteria	Proteobacteria	Betaproteobacteria	Burkholderiales	Not_Available	Thiobacter	Thiobacter_subterraneus
OTU855	Bacteria	Armatimonadetes	Armatimonadia	Armatimonadales	Armatimonadaceae	Armatimonas	Armatimonas_rosea
OTU856	Bacteria	Proteobacteria	Deltaproteobacteria	Desulfuromonadales	Geobacteraceae	Geobacter
OTU857	Bacteria	Proteobacteria	Gammaproteobacteria	Xanthomonadales	Rhodanobacteraceae	Dokdonella
OTU858	Bacteria	Actinobacteria	Actinobacteria	Micrococcales	Intrasporangiaceae
OTU859	Bacteria	Proteobacteria	Betaproteobacteria	Rhodocyclales	Rhodocyclaceae	Propionivibrio
OTU860	Bacteria	Bacteroidetes	Chitinophagia	Chitinophagales	Chitinophagaceae	Chitinophaga	Chitinophaga_costaii
OTU861	Bacteria	Proteobacteria	Alphaproteobacteria	Rhizobiales	Not_Available	Nordella	Nordella_oligomobilis
OTU862	Bacteria	Proteobacteria	Alphaproteobacteria	Sphingomonadales	Sphingomonadaceae	Sphingomonas
OTU863	Bacteria	Verrucomicrobia	Opitutae	Opitutales	Opitutaceae	Opitutus	Opitutus_terrae
OTU864	Bacteria	Bacteroidetes	Chitinophagia	Chitinophagales	Chitinophagaceae	Terrimonas	Terrimonas_pekingensis
OTU865	Bacteria	Proteobacteria	Betaproteobacteria	Nitrosomonadales
OTU866	Bacteria	Planctomycetes	Planctomycetia	Planctomycetales	Planctomycetaceae	Schlesneria	Schlesneria_paludicola
OTU867	Bacteria	Bacteroidetes	Chitinophagia	Chitinophagales	Chitinophagaceae	Chitinophaga	Chitinophaga_costaii
OTU868	Bacteria	Firmicutes	Bacilli	Bacillales	Bacillaceae	Calditerricola	Calditerricola_yamamurae
OTU869	Bacteria	Bacteroidetes	Sphingobacteriia	Sphingobacteriales	Sphingobacteriaceae	Mucilaginibacter	Mucilaginibacter_boryungensis
OTU870	Bacteria	Proteobacteria	Deltaproteobacteria	Desulfuromonadales	Geobacteraceae	Geobacter	Geobacter_uraniireducens
OTU871	Bacteria	Planctomycetes	Planctomycetia	Planctomycetales	Planctomycetaceae	Schlesneria	Schlesneria_paludicola
OTU872	Bacteria	Bacteroidetes	Cytophagia	Cytophagales	Not_Available	Chryseolinea	Chryseolinea_serpens
OTU873	Bacteria	Proteobacteria	Deltaproteobacteria	Myxococcales	Kofleriaceae	Haliangium	Haliangium_tepidum
OTU874	Bacteria	Proteobacteria	Betaproteobacteria	Burkholderiales	Not_Available	Aquincola	Aquincola_tertiaricarbonis
OTU875	Bacteria	Actinobacteria	Thermoleophilia	Solirubrobacterales	Patulibacteraceae	Patulibacter	Patulibacter_americanus
OTU876	Bacteria	Proteobacteria	Betaproteobacteria	Burkholderiales	Comamonadaceae	Ramlibacter	Ramlibacter_ginsenosidimutans
OTU877	Bacteria	Proteobacteria	Betaproteobacteria	Burkholderiales	Comamonadaceae	Ramlibacter	Ramlibacter_ginsenosidimutans
OTU878	Bacteria	Proteobacteria	Betaproteobacteria	Burkholderiales	Alcaligenaceae	Azohydromonas	Azohydromonas_lata
OTU879	Bacteria	Planctomycetes	Planctomycetia	Planctomycetales	Planctomycetaceae	Rubinisphaera	Rubinisphaera_brasiliensis
OTU880	Bacteria	Bacteroidetes	Cytophagia	Cytophagales
OTU881	Bacteria	Cyanobacteria	Not_Available	Oscillatoriales	Oscillatoriaceae	Oscillatoria	Oscillatoria_nigro-viridis
OTU882	Bacteria	Bacteroidetes	Chitinophagia	Chitinophagales	Chitinophagaceae	Terrimonas	Terrimonas_pekingensis
OTU883	Bacteria	Proteobacteria	Deltaproteobacteria	Desulfuromonadales	Geobacteraceae	Geobacter
OTU884	Bacteria	Firmicutes	Bacilli	Bacillales	Alicyclobacillaceae	Tumebacillus	Tumebacillus_ginsengisoli
OTU885	Bacteria	Proteobacteria	Alphaproteobacteria	Rhodospirillales	Rhodospirillaceae	Azospirillum	Azospirillum_oryzae
OTU886	Bacteria	Bacteroidetes	Cytophagia	Cytophagales
OTU887	Bacteria	Acidobacteria	Solibacteres	Solibacterales	Bryobacteraceae
OTU888	Bacteria	Proteobacteria	Gammaproteobacteria	Xanthomonadales	Rhodanobacteraceae	Dyella	Dyella_japonica
OTU889	Bacteria	Proteobacteria	Betaproteobacteria	Nitrosomonadales	Sterolibacteriaceae
OTU890	Bacteria	Proteobacteria	Betaproteobacteria	Nitrosomonadales	Nitrosomonadaceae	Nitrosospira	Nitrosospira_multiformis
OTU891	Bacteria	Bacteroidetes	Cytophagia	Cytophagales	Not_Available	Chryseolinea	Chryseolinea_serpens
OTU892	Bacteria	Acidobacteria
OTU893	Bacteria	Verrucomicrobia	Verrucomicrobiae	Verrucomicrobiales	Verrucomicrobia_subdivision_3	Limisphaera	Limisphaera_ngatamarikiensis
OTU894	Bacteria
OTU895	Bacteria	Proteobacteria	Alphaproteobacteria	Rhizobiales	Bradyrhizobiaceae	Afipia	Afipia_broomeae
OTU896	Bacteria	Chloroflexi	Anaerolineae	Anaerolineales	Anaerolineaceae
OTU897	Bacteria	Verrucomicrobia	Verrucomicrobiae	Verrucomicrobiales	Verrucomicrobiaceae	Prosthecobacter	Prosthecobacter_fluviatilis
OTU898	Bacteria	Proteobacteria	Alphaproteobacteria	Rhodospirillales	Rhodospirillaceae	Dongia	Dongia_mobilis
OTU899	Bacteria	Proteobacteria	Betaproteobacteria	Burkholderiales	Oxalobacteraceae	Massilia	Massilia_namucuonensis
OTU900	Bacteria	Proteobacteria	Alphaproteobacteria	Rhodospirillales	Rhodospirillaceae	Niveispirillum	Niveispirillum_fermenti
OTU901	Bacteria	Proteobacteria	Betaproteobacteria	Rhodocyclales	Zoogloeaceae	Azoarcus	Azoarcus_toluclasticus
OTU902	Bacteria	Planctomycetes	Phycisphaerae	Phycisphaerales	Phycisphaeraceae	Phycisphaera	Phycisphaera_mikurensis
OTU903	Bacteria	Proteobacteria	Gammaproteobacteria	Pseudomonadales	Pseudomonadaceae	Pseudomonas
OTU904	Bacteria	Bacteroidetes	Chitinophagia	Chitinophagales	Chitinophagaceae	Chitinophaga	Chitinophaga_costaii
OTU905	Bacteria	Bacteroidetes	Chitinophagia	Chitinophagales	Chitinophagaceae	Chitinophaga	Chitinophaga_costaii
OTU906	Bacteria	Proteobacteria	Betaproteobacteria	Nitrosomonadales
OTU907	Bacteria	Proteobacteria	Betaproteobacteria	Burkholderiales	Not_Available	Rubrivivax	Rubrivivax_benzoatilyticus
OTU908	Bacteria	Bacteroidetes	Chitinophagia	Chitinophagales	Chitinophagaceae	Flavisolibacter
OTU909	Bacteria	Nitrospirae	Nitrospira	Nitrospirales	Nitrospiraceae	Nitrospira	Nitrospira_moscoviensis
OTU910	Bacteria	Bacteroidetes	Chitinophagia	Chitinophagales	Chitinophagaceae	Chitinophaga	Chitinophaga_costaii
OTU911	Bacteria	Proteobacteria	Betaproteobacteria	Burkholderiales	Comamonadaceae	Ramlibacter	Ramlibacter_ginsenosidimutans
OTU912	Bacteria	Proteobacteria	Gammaproteobacteria	Nevskiales	Sinobacteraceae	Steroidobacter	Steroidobacter_agariperforans
OTU913	Bacteria	Bacteroidetes	Chitinophagia	Chitinophagales	Chitinophagaceae	Chitinophaga	Chitinophaga_costaii
OTU914	Bacteria	Proteobacteria	Alphaproteobacteria	Rhizobiales	Phyllobacteriaceae	Mesorhizobium	Mesorhizobium_australicum
OTU915	Bacteria	Acidobacteria	Blastocatellia	Not_Available	Not_Available	Stenotrophobacter	Stenotrophobacter_namibiensis
OTU916	Bacteria	Bacteroidetes	Chitinophagia	Chitinophagales	Chitinophagaceae	Chitinophaga	Chitinophaga_costaii
OTU917	Bacteria	Proteobacteria	Deltaproteobacteria
OTU918	Bacteria	Bacteroidetes	Chitinophagia	Chitinophagales	Chitinophagaceae	Chitinophaga	Chitinophaga_costaii
OTU919	Bacteria	Proteobacteria	Deltaproteobacteria	Myxococcales	Anaeromyxobacteraceae	Anaeromyxobacter	Anaeromyxobacter_dehalogenans
OTU920	Bacteria	Proteobacteria	Deltaproteobacteria	Desulfuromonadales
OTU921	Bacteria	Bacteroidetes	Chitinophagia	Chitinophagales	Chitinophagaceae	Terrimonas
OTU922	Bacteria	Proteobacteria	Betaproteobacteria	Burkholderiales	Not_Available	Thiobacter	Thiobacter_subterraneus
OTU923	Bacteria	Bacteroidetes	Saprospiria	Saprospirales	Haliscomenobacteraceae	Portibacter	Portibacter_lacus
OTU924	Bacteria	Bacteroidetes	Cytophagia	Cytophagales	Not_Available	Chryseolinea	Chryseolinea_serpens
OTU925	Bacteria	Proteobacteria	Deltaproteobacteria
OTU926	Bacteria	Proteobacteria	Gammaproteobacteria	Xanthomonadales	Rhodanobacteraceae	Dyella	Dyella_japonica
OTU927	Bacteria	Proteobacteria	Betaproteobacteria	Nitrosomonadales
OTU928	Bacteria	Proteobacteria	Gammaproteobacteria	Xanthomonadales	Xanthomonadaceae	Lysobacter	Lysobacter_dokdonensis
OTU929	Bacteria	Proteobacteria	Alphaproteobacteria	Rhizobiales	Bradyrhizobiaceae	Bradyrhizobium
OTU930	Bacteria	Proteobacteria	Gammaproteobacteria	Xanthomonadales	Xanthomonadaceae	Pseudoxanthomonas	Pseudoxanthomonas_mexicana
OTU931	Bacteria	Bacteroidetes	Chitinophagia	Chitinophagales	Chitinophagaceae	Chitinophaga	Chitinophaga_costaii
OTU932	Bacteria	Bacteroidetes	Flavobacteriia	Flavobacteriales	Flavobacteriaceae	Flavobacterium	Flavobacterium_columnare
OTU933	Bacteria	Acidobacteria	Blastocatellia	Not_Available	Not_Available	Stenotrophobacter
OTU934	Bacteria	Proteobacteria	Gammaproteobacteria	Nevskiales	Sinobacteraceae	Povalibacter	Povalibacter_uvarum
OTU935	Bacteria	Proteobacteria	Alphaproteobacteria	Rhizobiales	Hyphomicrobiaceae	Rhodoplanes	Rhodoplanes_elegans
OTU936	Bacteria	Gemmatimonadetes	Gemmatimonadetes	Gemmatimonadales	Gemmatimonadaceae	Gemmatimonas	Gemmatimonas_aurantiaca
OTU937	Bacteria	Proteobacteria	Alphaproteobacteria	Sphingomonadales	Sphingomonadaceae	Sphingomonas	Sphingomonas_sediminicola
OTU938	Bacteria	Proteobacteria	Betaproteobacteria	Burkholderiales	Not_Available	Thiobacter	Thiobacter_subterraneus
OTU939	Bacteria	Proteobacteria	Deltaproteobacteria	Myxococcales	Kofleriaceae	Haliangium	Haliangium_tepidum
OTU940	Bacteria	Proteobacteria	Betaproteobacteria	Nitrosomonadales	Sterolibacteriaceae
OTU941	Bacteria	Proteobacteria	Deltaproteobacteria	Desulfuromonadales	Desulfuromonadaceae	Desulfuromusa
OTU942	Bacteria	Proteobacteria	Gammaproteobacteria	Xanthomonadales	Rhodanobacteraceae	Dyella	Dyella_japonica
OTU943	Bacteria	Proteobacteria	Gammaproteobacteria	Xanthomonadales	Rhodanobacteraceae	Dyella	Dyella_japonica
OTU944	Bacteria	Proteobacteria	Gammaproteobacteria	Pseudomonadales	Pseudomonadaceae	Pseudomonas	Pseudomonas_frederiksbergensis
OTU945	Bacteria	Planctomycetes	Planctomycetia	Planctomycetales	Planctomycetaceae
OTU946	Bacteria	Proteobacteria	Gammaproteobacteria	Xanthomonadales	Rhodanobacteraceae	Dyella
OTU947	Bacteria	Proteobacteria	Gammaproteobacteria	Nevskiales	Sinobacteraceae	Povalibacter	Povalibacter_uvarum
OTU949	Bacteria	Bacteroidetes	Flavobacteriia	Flavobacteriales	Cryomorphaceae	Owenweeksia	Owenweeksia_hongkongensis
OTU950	Bacteria	Proteobacteria	Gammaproteobacteria	Chromatiales
OTU951	Bacteria	Proteobacteria	Betaproteobacteria	Burkholderiales	Not_Available
OTU952	Bacteria	Bacteroidetes	Chitinophagia	Chitinophagales	Chitinophagaceae
OTU953	Bacteria	Proteobacteria	Alphaproteobacteria	Micropepsales	Micropepsaceae	Rhizomicrobium	Rhizomicrobium_electricum
OTU954	Bacteria	Proteobacteria	Gammaproteobacteria	Xanthomonadales	Xanthomonadaceae	Lysobacter	Lysobacter_yangpyeongensis
OTU955	Bacteria	Proteobacteria	Alphaproteobacteria	Rhizobiales	Hyphomicrobiaceae	Devosia
OTU956	Bacteria	Proteobacteria	Gammaproteobacteria	Xanthomonadales	Xanthomonadaceae	Pseudoxanthomonas	Pseudoxanthomonas_mexicana
OTU957	Bacteria	Proteobacteria	Alphaproteobacteria	Rhizobiales
OTU958	Bacteria	Proteobacteria	Gammaproteobacteria	Cellvibrionales	Halieaceae	Haliea	Haliea_atlantica
OTU959	Bacteria	Proteobacteria	Betaproteobacteria	Burkholderiales	Oxalobacteraceae	Massilia	Massilia_plicata
OTU960	Bacteria	Proteobacteria	Gammaproteobacteria	Xanthomonadales	Rhodanobacteraceae	Dyella	Dyella_japonica
OTU961	Bacteria	Proteobacteria	Betaproteobacteria	Nitrosomonadales	Sterolibacteriaceae	Methyloversatilis	Methyloversatilis_discipulorum
OTU962	Bacteria	Bacteroidetes	Chitinophagia	Chitinophagales	Chitinophagaceae
OTU963	Bacteria	Proteobacteria	Betaproteobacteria
OTU964	Bacteria	Acidobacteria	Blastocatellia	Not_Available	Not_Available	Tellurimicrobium	Tellurimicrobium_multivorans
OTU965	Bacteria	Planctomycetes	Planctomycetia	Planctomycetales	Planctomycetaceae	Rubinisphaera	Rubinisphaera_brasiliensis
OTU966	Bacteria	Bacteroidetes	Chitinophagia	Chitinophagales	Chitinophagaceae	Chitinophaga	Chitinophaga_costaii
OTU967	Bacteria	Bacteroidetes	Chitinophagia	Chitinophagales	Chitinophagaceae	Chitinophaga	Chitinophaga_costaii
OTU968	Bacteria	Proteobacteria	Deltaproteobacteria	Not_Available	Not_Available	Deferrisoma	Deferrisoma_camini
OTU969	Bacteria	Bacteroidetes	Sphingobacteriia	Sphingobacteriales	Sphingobacteriaceae	Mucilaginibacter	Mucilaginibacter_gynuensis
OTU970	Bacteria	Planctomycetes	Planctomycetia	Planctomycetales	Planctomycetaceae	Pirellula	Pirellula_staleyi
OTU971	Bacteria	Bacteroidetes	Cytophagia	Cytophagales	Not_Available	Chryseolinea	Chryseolinea_serpens
OTU972	Bacteria	Proteobacteria	Alphaproteobacteria	Rhizobiales
OTU973	Bacteria	Chloroflexi
OTU974	Bacteria	Proteobacteria	Deltaproteobacteria	Desulfuromonadales	Geobacteraceae	Geoalkalibacter	Geoalkalibacter_ferrihydriticus
OTU975	Bacteria	Planctomycetes	Planctomycetia	Planctomycetales	Planctomycetaceae	Thermogutta	Thermogutta_hypogea
OTU976	Bacteria	Proteobacteria	Alphaproteobacteria	Rhodospirillales	Rhodospirillaceae	Dongia	Dongia_mobilis
OTU977	Bacteria	Planctomycetes	Phycisphaerae	Phycisphaerales	Phycisphaeraceae	Phycisphaera	Phycisphaera_mikurensis
OTU979	Bacteria	Planctomycetes	Phycisphaerae	Phycisphaerales	Phycisphaeraceae	Phycisphaera	Phycisphaera_mikurensis
OTU980	Bacteria	Proteobacteria	Betaproteobacteria	Burkholderiales	Alcaligenaceae	Azohydromonas	Azohydromonas_lata
OTU981	Bacteria	Bacteroidetes	Chitinophagia	Chitinophagales	Chitinophagaceae	Flavisolibacter	Flavisolibacter_rigui
OTU982	Bacteria	Actinobacteria	Actinobacteria	Micrococcales	Microbacteriaceae	Leifsonia
OTU983	Bacteria
OTU984	Bacteria	Tenericutes	Mollicutes	Entomoplasmatales	Entomoplasmataceae
OTU985	Bacteria	Proteobacteria	Gammaproteobacteria	Xanthomonadales	Xanthomonadaceae	Arenimonas
OTU986	Bacteria	Bacteroidetes	Chitinophagia	Chitinophagales	Chitinophagaceae	Chitinophaga	Chitinophaga_costaii
OTU987	Bacteria	Proteobacteria	Betaproteobacteria	Nitrosomonadales	Methylophilaceae	Methylotenera	Methylotenera_mobilis
OTU988	Bacteria	Cyanobacteria	Not_Available	Oscillatoriales
OTU989	Bacteria	Proteobacteria	Alphaproteobacteria	Micropepsales	Micropepsaceae	Rhizomicrobium	Rhizomicrobium_electricum
OTU990	Bacteria	Acidobacteria	Holophagae	Holophagales	Holophagaceae	Holophaga	Holophaga_foetida
OTU991	Bacteria	Bacteroidetes	Cytophagia	Cytophagales	Not_Available	Chryseolinea	Chryseolinea_serpens
OTU992	Bacteria	Gemmatimonadetes	Gemmatimonadetes	Gemmatimonadales	Gemmatimonadaceae	Gemmatimonas	Gemmatimonas_phototrophica
OTU993	Bacteria	Cyanobacteria	Not_Available
OTU994	Bacteria	Actinobacteria	Thermoleophilia	Solirubrobacterales
OTU995	Bacteria	Proteobacteria	Betaproteobacteria	Burkholderiales	Not_Available
OTU996	Bacteria	Planctomycetes	Planctomycetia	Planctomycetales	Planctomycetaceae	Thermogutta
OTU997	Bacteria	Bacteroidetes	Chitinophagia	Chitinophagales	Chitinophagaceae	Terrimonas	Terrimonas_pekingensis
OTU998	Bacteria	Verrucomicrobia	Verrucomicrobiae	Verrucomicrobiales	Verrucomicrobia_subdivision_3	Limisphaera	Limisphaera_ngatamarikiensis
OTU999	Bacteria	Chloroflexi	Caldilineae	Caldilineales	Caldilineaceae
OTU1000	Bacteria	Proteobacteria	Betaproteobacteria	Burkholderiales	Comamonadaceae	Variovorax	Variovorax_paradoxus
OTU1001	Bacteria	Firmicutes	Bacilli	Bacillales	Bacillaceae	Bacillus
OTU1002	Bacteria	Planctomycetes	Planctomycetia	Planctomycetales	Planctomycetaceae	Pirellula	Pirellula_staleyi
OTU1003	Bacteria	Firmicutes	Bacilli	Bacillales	Bacillaceae	Bacillus	Bacillus_cytotoxicus
OTU1004	Bacteria	Acidobacteria	Acidobacteriia	Acidobacteriales	Acidobacteriaceae
OTU1005	Bacteria	Acidobacteria	Acidobacteriia	Acidobacteriales	Acidobacteriaceae
OTU1006	Bacteria	Proteobacteria	Alphaproteobacteria	Rhizobiales	Rhizobiaceae	Rhizobium	Rhizobium_giardinii
OTU1007	Bacteria	Proteobacteria	Deltaproteobacteria	Myxococcales	Kofleriaceae	Haliangium	Haliangium_tepidum
OTU1008	Bacteria	Bacteroidetes	Saprospiria	Saprospirales	Haliscomenobacteraceae	Portibacter	Portibacter_lacus
OTU1009	Bacteria	Proteobacteria	Deltaproteobacteria	Myxococcales	Labilitrichaceae	Labilithrix	Labilithrix_luteola
OTU1010	Bacteria	Proteobacteria	Alphaproteobacteria	Sphingomonadales	Sphingomonadaceae	Sphingobium	Sphingobium_amiense
OTU1011	Bacteria	Proteobacteria	Alphaproteobacteria	Rhodospirillales	Rhodospirillaceae	Dongia	Dongia_mobilis
OTU1012	Bacteria	Proteobacteria	Betaproteobacteria	Burkholderiales
OTU1013	Bacteria	Acidobacteria	Blastocatellia	Not_Available	Not_Available	Stenotrophobacter	Stenotrophobacter_namibiensis
OTU1014	Bacteria	Bacteroidetes	Cytophagia	Cytophagales	Cytophagaceae	Ohtaekwangia	Ohtaekwangia_koreensis
OTU1015	Bacteria	Acidobacteria	Holophagae	Holophagales	Holophagaceae	Holophaga	Holophaga_foetida
OTU1016	Bacteria	Bacteroidetes	Chitinophagia	Chitinophagales	Chitinophagaceae	Niastella	Niastella_koreensis
OTU1017	Bacteria	Bacteroidetes	Chitinophagia	Chitinophagales	Chitinophagaceae	Chitinophaga	Chitinophaga_costaii
OTU1018	Bacteria	Proteobacteria	Gammaproteobacteria	Legionellales	Coxiellaceae	Aquicella	Aquicella_siphonis
OTU1019	Bacteria	Proteobacteria	Alphaproteobacteria	Rhodospirillales	Rhodospirillaceae	Dongia	Dongia_mobilis
OTU1020	Bacteria	Proteobacteria	Deltaproteobacteria
OTU1021	Bacteria	Proteobacteria	Gammaproteobacteria	Chromatiales
OTU1022	Bacteria	Gemmatimonadetes	Gemmatimonadetes	Gemmatimonadales	Gemmatimonadaceae	Gemmatimonas	Gemmatimonas_aurantiaca
OTU1023	Bacteria	Planctomycetes	Planctomycetia	Planctomycetales	Planctomycetaceae
OTU1024	Bacteria	Gemmatimonadetes	Gemmatimonadetes	Gemmatimonadales	Gemmatimonadaceae	Gemmatimonas	Gemmatimonas_aurantiaca
OTU1025	Bacteria	Proteobacteria	Betaproteobacteria	Burkholderiales	Comamonadaceae	Ramlibacter	Ramlibacter_tataouinensis
OTU1026	Bacteria	Acidobacteria	Acidobacteriia	Acidobacteriales	Acidobacteriaceae	Acidobacterium	Acidobacterium_capsulatum
OTU1027	Bacteria	Acidobacteria	Acidobacteriia	Acidobacteriales	Acidobacteriaceae	Terriglobus	Terriglobus_aquaticus
OTU1028	Bacteria	Gemmatimonadetes	Gemmatimonadetes	Gemmatimonadales	Gemmatimonadaceae	Gemmatimonas	Gemmatimonas_aurantiaca
OTU1029	Bacteria	Proteobacteria	Betaproteobacteria	Burkholderiales	Burkholderiaceae	Paraburkholderia
OTU1030	Bacteria	Acidobacteria	Not_Available	Not_Available	Not_Available	Thermoanaerobaculum	Thermoanaerobaculum_aquaticum
OTU1031	Bacteria	Acidobacteria	Acidobacteriia	Acidobacteriales	Acidobacteriaceae
OTU1032	Bacteria	Bacteroidetes	Chitinophagia	Chitinophagales	Chitinophagaceae	Terrimonas
OTU1033	Bacteria	Actinobacteria	Rubrobacteria	Gaiellales	Gaiellaceae	Gaiella	Gaiella_occulta
OTU1034	Bacteria	Gemmatimonadetes	Gemmatimonadetes	Gemmatimonadales	Gemmatimonadaceae	Gemmatimonas	Gemmatimonas_phototrophica
OTU1035	Bacteria	Nitrospinae	Nitrospinia	Nitrospinales	Nitrospinaceae	Nitrospina	Nitrospina_gracilis
OTU1036	Bacteria	Armatimonadetes	Chthonomonadetes	Chthonomonadales	Chthonomonadaceae	Chthonomonas	Chthonomonas_calidirosea
OTU1037	Bacteria	Nitrospirae	Nitrospira	Nitrospirales	Nitrospiraceae	Nitrospira	Nitrospira_moscoviensis
OTU1038	Bacteria	Proteobacteria	Alphaproteobacteria	Caulobacterales	Caulobacteraceae	Phenylobacterium	Phenylobacterium_lituiforme
OTU1039	Bacteria	Planctomycetes	Phycisphaerae	Phycisphaerales	Phycisphaeraceae	Phycisphaera	Phycisphaera_mikurensis
OTU1040	Bacteria	Proteobacteria	Alphaproteobacteria	Rhodospirillales	Rhodospirillaceae	Skermanella	Skermanella_stibiiresistens
OTU1041	Bacteria	Proteobacteria	Betaproteobacteria	Nitrosomonadales
OTU1042	Bacteria	Acidobacteria	Holophagae	Holophagales	Holophagaceae	Holophaga	Holophaga_foetida
OTU1043	Bacteria	Proteobacteria	Gammaproteobacteria	Pseudomonadales	Pseudomonadaceae	Pseudomonas	Pseudomonas_resinovorans
OTU1044	Bacteria	Cyanobacteria	Not_Available
OTU1045	Bacteria	Firmicutes	Bacilli	Bacillales	Paenibacillaceae	Oxalophagus	Oxalophagus_oxalicus
OTU1046	Bacteria	Proteobacteria	Alphaproteobacteria	Caulobacterales	Caulobacteraceae	Phenylobacterium	Phenylobacterium_muchangponense
OTU1047	Bacteria	Planctomycetes	Phycisphaerae	Phycisphaerales	Phycisphaeraceae	Phycisphaera	Phycisphaera_mikurensis
OTU1048	Bacteria	Proteobacteria	Gammaproteobacteria	Cellvibrionales	Halieaceae
OTU1049	Bacteria	Planctomycetes	Planctomycetia	Planctomycetales	Gemmataceae	Gemmata	Gemmata_obscuriglobus
OTU1050	Bacteria	Proteobacteria	Betaproteobacteria	Burkholderiales	Alcaligenaceae	Azohydromonas	Azohydromonas_lata
OTU1051	Bacteria	Proteobacteria	Alphaproteobacteria	Rhizobiales	Rhizobiaceae	Kaistia	Kaistia_soli
OTU1052	Bacteria	Bacteroidetes	Flavobacteriia	Flavobacteriales	Flavobacteriaceae	Flavobacterium	Flavobacterium_columnare
OTU1053	Bacteria	Proteobacteria	Deltaproteobacteria	Syntrophobacterales	Syntrophaceae	Desulfobacca	Desulfobacca_acetoxidans
OTU1054	Bacteria	Proteobacteria	Alphaproteobacteria	Sphingomonadales	Sphingomonadaceae	Sphingomonas	Sphingomonas_wittichii
OTU1055	Bacteria	Planctomycetes	Planctomycetia	Planctomycetales	Planctomycetaceae	Thermogutta	Thermogutta_terrifontis
OTU1056	Bacteria	Elusimicrobia	Elusimicrobia	Elusimicrobiales	Elusimicrobiaceae	Elusimicrobium	Elusimicrobium_minutum
OTU1057	Bacteria	Proteobacteria	Betaproteobacteria	Burkholderiales	Comamonadaceae	Hydrogenophaga	Hydrogenophaga_atypica
OTU1058	Bacteria	Proteobacteria	Gammaproteobacteria	Nevskiales	Sinobacteraceae	Povalibacter	Povalibacter_uvarum
OTU1059	Bacteria	Proteobacteria	Deltaproteobacteria	Desulfuromonadales	Geobacteraceae	Geobacter	Geobacter_bemidjiensis
OTU1060	Bacteria	Proteobacteria	Alphaproteobacteria	Sphingomonadales	Erythrobacteraceae	Altererythrobacter	Altererythrobacter_xinjiangensis
OTU1061	Bacteria	Proteobacteria	Betaproteobacteria	Burkholderiales	Not_Available	Rhizobacter	Rhizobacter_dauci
OTU1062	Bacteria	Proteobacteria	Deltaproteobacteria	Myxococcales	Kofleriaceae	Haliangium
OTU1063	Bacteria	Firmicutes	Clostridia	Thermoanaerobacterales	Thermoanaerobacteraceae	Caldanaerobacter	Caldanaerobacter_subterraneus
OTU1064	Bacteria	Proteobacteria	Gammaproteobacteria	Cellvibrionales	Halieaceae	Chromatocurvus	Chromatocurvus_halotolerans
OTU1065	Bacteria	Proteobacteria	Deltaproteobacteria	Myxococcales	Kofleriaceae	Haliangium	Haliangium_tepidum
OTU1066	Bacteria	Planctomycetes	Planctomycetia	Planctomycetales	Planctomycetaceae	Schlesneria	Schlesneria_paludicola
OTU1067	Bacteria	Bacteroidetes	Chitinophagia	Chitinophagales	Chitinophagaceae	Flavitalea	Flavitalea_gansuensis
OTU1068	Bacteria	Verrucomicrobia	Verrucomicrobiae	Verrucomicrobiales	Verrucomicrobia_subdivision_3	Limisphaera	Limisphaera_ngatamarikiensis
OTU1069	Bacteria	Verrucomicrobia	Verrucomicrobiae	Verrucomicrobiales	Verrucomicrobia_subdivision_3	Limisphaera	Limisphaera_ngatamarikiensis
OTU1070	Bacteria	Proteobacteria	Deltaproteobacteria	Bdellovibrionales	Bdellovibrionaceae	Bdellovibrio	Bdellovibrio_exovorus
OTU1071	Bacteria	Firmicutes	Clostridia	Clostridiales	Clostridiales_Family_XVII._Incertae_Sedis	Thermaerobacter	Thermaerobacter_marianensis
OTU1072	Bacteria	Bacteroidetes	Chitinophagia	Chitinophagales	Chitinophagaceae	Terrimonas	Terrimonas_pekingensis
OTU1073	Bacteria	Bacteroidetes	Chitinophagia	Chitinophagales	Chitinophagaceae	Niastella	Niastella_gongjuensis
OTU1074	Bacteria	Proteobacteria	Betaproteobacteria	Burkholderiales	Burkholderiaceae	Paraburkholderia	Paraburkholderia_xenovorans
OTU1075	Bacteria	Proteobacteria	Betaproteobacteria	Burkholderiales	Oxalobacteraceae	Duganella	Duganella_zoogloeoides
OTU1076	Bacteria	Bacteroidetes	Cytophagia	Cytophagales	Not_Available	Chryseolinea	Chryseolinea_serpens
OTU1077	Bacteria	Proteobacteria	Alphaproteobacteria	Rhizobiales	Methylobacteriaceae	Microvirga	Microvirga_zambiensis
OTU1078	Bacteria	Acidobacteria	Blastocatellia	Not_Available	Not_Available	Tellurimicrobium	Tellurimicrobium_multivorans
OTU1079	Bacteria	Acidobacteria	Solibacteres	Solibacterales	Bryobacteraceae	Paludibaculum	Paludibaculum_fermentans
OTU1080	Bacteria	Proteobacteria	Betaproteobacteria	Nitrosomonadales	Sterolibacteriaceae
OTU1081	Bacteria	Proteobacteria	Betaproteobacteria	Burkholderiales	Comamonadaceae
OTU1082	Bacteria	Actinobacteria	Thermoleophilia	Solirubrobacterales	Conexibacteraceae	Conexibacter	Conexibacter_arvalis
OTU1083	Bacteria	Proteobacteria	Alphaproteobacteria	Rhizobiales
OTU1084	Bacteria	Bacteroidetes	Chitinophagia	Chitinophagales	Chitinophagaceae
OTU1085	Bacteria	Proteobacteria	Gammaproteobacteria	Legionellales	Legionellaceae	Legionella	Legionella_hackeliae
OTU1086	Bacteria	Acidobacteria	Acidobacteriia	Acidobacteriales	Acidobacteriaceae
OTU1087	Bacteria	Planctomycetes	Planctomycetia	Planctomycetales	Planctomycetaceae	Schlesneria	Schlesneria_paludicola
OTU1088	Bacteria	Cyanobacteria	Not_Available
OTU1089	Bacteria	Bacteroidetes	Chitinophagia	Chitinophagales	Chitinophagaceae	Chitinophaga	Chitinophaga_costaii
OTU1090	Bacteria	Firmicutes	Negativicutes	Selenomonadales	Sporomusaceae	Pelosinus	Pelosinus_fermentans
OTU1091	Bacteria	Chloroflexi	Anaerolineae	Anaerolineales	Anaerolineaceae	Anaerolinea	Anaerolinea_thermolimosa
OTU1092	Bacteria	Bacteroidetes	Chitinophagia	Chitinophagales	Chitinophagaceae	Flavisolibacter	Flavisolibacter_rigui
OTU1093	Bacteria	Bacteroidetes	Chitinophagia	Chitinophagales	Chitinophagaceae	Flavisolibacter	Flavisolibacter_ginsengiterrae
OTU1094	Bacteria	Proteobacteria	Betaproteobacteria	Nitrosomonadales
OTU1095	Bacteria	Chlorobi	Chlorobia	Chlorobiales	Chlorobiaceae	Pelodictyon	Pelodictyon_luteolum
OTU1096	Bacteria	Armatimonadetes	Chthonomonadetes	Chthonomonadales	Chthonomonadaceae	Chthonomonas	Chthonomonas_calidirosea
OTU1097	Bacteria	Proteobacteria	Alphaproteobacteria	Micropepsales	Micropepsaceae	Rhizomicrobium	Rhizomicrobium_electricum
OTU1098	Bacteria	Proteobacteria	Alphaproteobacteria	Rhodospirillales	Rhodospirillaceae	Skermanella	Skermanella_stibiiresistens
OTU1099	Bacteria	Bacteroidetes	Sphingobacteriia	Sphingobacteriales	Sphingobacteriaceae	Pedobacter
OTU1100	Bacteria	Verrucomicrobia	Verrucomicrobiae	Verrucomicrobiales	Verrucomicrobiaceae	Luteolibacter	Luteolibacter_pohnpeiensis
OTU1101	Bacteria	Proteobacteria	Betaproteobacteria	Nitrosomonadales	Sterolibacteriaceae	Denitratisoma	Denitratisoma_oestradiolicum
OTU1102	Bacteria	Proteobacteria	Alphaproteobacteria	Rhizobiales
OTU1103	Bacteria	Acidobacteria	Solibacteres	Solibacterales	Bryobacteraceae	Paludibaculum	Paludibaculum_fermentans
OTU1104	Bacteria	Bacteroidetes	Chitinophagia	Chitinophagales	Chitinophagaceae	Flavitalea	Flavitalea_gansuensis
OTU1105	Bacteria	Gemmatimonadetes	Gemmatimonadetes	Gemmatimonadales	Gemmatimonadaceae	Gemmatimonas	Gemmatimonas_aurantiaca
OTU1106	Bacteria	Proteobacteria	Alphaproteobacteria	Rhizobiales
OTU1107	Bacteria	Not_Available	Not_Available	Not_Available	Not_Available	Vampirovibrio	Vampirovibrio_chlorellavorus
OTU1108	Bacteria	Proteobacteria	Gammaproteobacteria	Xanthomonadales	Xanthomonadaceae	Lysobacter
OTU1109	Bacteria	Actinobacteria	Actinobacteria	Micromonosporales	Micromonosporaceae
OTU1110	Bacteria	Bacteroidetes	Chitinophagia	Chitinophagales	Chitinophagaceae	Chitinophaga	Chitinophaga_costaii
OTU1111	Bacteria	Proteobacteria	Betaproteobacteria	Burkholderiales	Not_Available	Thiobacter	Thiobacter_subterraneus
OTU1112	Bacteria	Proteobacteria	Deltaproteobacteria	Desulfuromonadales	Desulfuromonadaceae	Pelobacter	Pelobacter_acetylenicus
OTU1113	Bacteria	Bacteroidetes	Chitinophagia	Chitinophagales	Chitinophagaceae	Flavisolibacter
OTU1114	Bacteria	Actinobacteria	Actinobacteria	Propionibacteriales	Nocardioidaceae	Nocardioides	Nocardioides_pakistanensis
OTU1115	Bacteria	Cyanobacteria	Not_Available
OTU1116	Bacteria	Bacteroidetes	Chitinophagia	Chitinophagales	Chitinophagaceae	Taibaiella	Taibaiella_chishuiensis
OTU1117	Bacteria	Bacteroidetes	Chitinophagia	Chitinophagales	Chitinophagaceae	Chitinophaga	Chitinophaga_costaii
OTU1118	Bacteria	Bacteroidetes	Chitinophagia	Chitinophagales	Chitinophagaceae
OTU1119	Bacteria	Acidobacteria	Blastocatellia	Not_Available	Not_Available
OTU1120	Bacteria	Bacteroidetes	Chitinophagia	Chitinophagales	Chitinophagaceae	Chitinophaga	Chitinophaga_costaii
OTU1121	Bacteria	Bacteroidetes	Chitinophagia	Chitinophagales	Chitinophagaceae	Flavisolibacter	Flavisolibacter_rigui
OTU1122	Bacteria	Proteobacteria	Deltaproteobacteria
OTU1123	Bacteria	Acidobacteria
OTU1124	Bacteria	Proteobacteria	Alphaproteobacteria	Caulobacterales	Caulobacteraceae	Phenylobacterium
OTU1125	Bacteria	Acidobacteria	Blastocatellia	Not_Available	Not_Available	Tellurimicrobium	Tellurimicrobium_multivorans
OTU1126	Bacteria	Proteobacteria	Gammaproteobacteria	Xanthomonadales	Xanthomonadaceae
OTU1127	Bacteria	Gemmatimonadetes	Gemmatimonadetes	Gemmatimonadales	Gemmatimonadaceae	Gemmatimonas	Gemmatimonas_aurantiaca
OTU1128	Bacteria	Bacteroidetes	Chitinophagia	Chitinophagales	Chitinophagaceae	Chitinophaga	Chitinophaga_costaii
OTU1129	Bacteria	Acidobacteria	Blastocatellia	Not_Available	Not_Available	Pyrinomonas	Pyrinomonas_methylaliphatogenes
OTU1130	Bacteria	Proteobacteria	Betaproteobacteria	Nitrosomonadales
OTU1131	Bacteria	Proteobacteria	Deltaproteobacteria	Myxococcales	Kofleriaceae	Haliangium	Haliangium_tepidum
OTU1132	Bacteria	Bacteroidetes	Chitinophagia	Chitinophagales	Chitinophagaceae	Flavihumibacter	Flavihumibacter_cheonanensis
OTU1133	Bacteria	Bacteroidetes	Chitinophagia	Chitinophagales	Chitinophagaceae
OTU1134	Bacteria	Planctomycetes	Planctomycetia	Planctomycetales	Planctomycetaceae	Pirellula	Pirellula_staleyi
OTU1135	Bacteria	Planctomycetes	Phycisphaerae	Phycisphaerales	Phycisphaeraceae	Phycisphaera	Phycisphaera_mikurensis
OTU1136	Bacteria	Planctomycetes	Planctomycetia	Planctomycetales	Planctomycetaceae	Blastopirellula	Blastopirellula_marina
OTU1137	Bacteria	Bacteroidetes	Chitinophagia	Chitinophagales	Chitinophagaceae	Chitinophaga	Chitinophaga_costaii
OTU1138	Bacteria	Gemmatimonadetes	Gemmatimonadetes	Gemmatimonadales	Gemmatimonadaceae	Gemmatimonas
OTU1139	Bacteria	Proteobacteria	Betaproteobacteria
OTU1140	Bacteria	Proteobacteria	Deltaproteobacteria
OTU1141	Bacteria	Gemmatimonadetes	Gemmatimonadetes	Gemmatimonadales	Gemmatimonadaceae	Gemmatimonas	Gemmatimonas_phototrophica
OTU1142	Bacteria	Firmicutes	Bacilli	Bacillales	Bacillaceae	Bacillus	Bacillus_cytotoxicus
OTU1143	Bacteria	Ignavibacteriae	Ignavibacteria	Ignavibacteriales	Ignavibacteriaceae	Ignavibacterium	Ignavibacterium_album
OTU1144	Bacteria	Acidobacteria	Acidobacteriia	Acidobacteriales	Acidobacteriaceae	Occallatibacter	Occallatibacter_savannae
OTU1145	Bacteria	Proteobacteria	Gammaproteobacteria	Xanthomonadales	Xanthomonadaceae	Lysobacter
OTU1146	Bacteria	Bacteroidetes	Chitinophagia	Chitinophagales	Chitinophagaceae	Niastella	Niastella_koreensis
OTU1147	Bacteria	Bacteroidetes	Chitinophagia	Chitinophagales	Chitinophagaceae
OTU1149	Bacteria	Proteobacteria	Betaproteobacteria	Burkholderiales	Not_Available	Thiobacter	Thiobacter_subterraneus
OTU1150	Bacteria	Cyanobacteria	Not_Available
OTU1151	Bacteria	Bacteroidetes	Chitinophagia	Chitinophagales	Chitinophagaceae	Terrimonas
OTU1152	Bacteria	Bacteroidetes	Chitinophagia	Chitinophagales	Chitinophagaceae	Flavisolibacter
OTU1153	Bacteria	Proteobacteria	Gammaproteobacteria	Xanthomonadales	Rhodanobacteraceae	Dyella	Dyella_japonica
OTU1154	Bacteria	Firmicutes	Bacilli	Bacillales	Bacillaceae	Bacillus	Bacillus_shackletonii
OTU1155	Bacteria	Proteobacteria	Gammaproteobacteria	Xanthomonadales	Rhodanobacteraceae	Dyella	Dyella_japonica
OTU1156	Bacteria	Bacteroidetes	Chitinophagia	Chitinophagales	Chitinophagaceae	Flavisolibacter
OTU1157	Bacteria	Proteobacteria	Gammaproteobacteria	Cellvibrionales	Halieaceae	Chromatocurvus	Chromatocurvus_halotolerans
OTU1158	Bacteria	Bacteroidetes	Chitinophagia	Chitinophagales	Chitinophagaceae
OTU1159	Bacteria	Proteobacteria	Betaproteobacteria	Nitrosomonadales	Sterolibacteriaceae
OTU1160	Bacteria	Bacteroidetes	Chitinophagia	Chitinophagales	Chitinophagaceae
OTU1161	Bacteria	Planctomycetes	Planctomycetia	Planctomycetales	Planctomycetaceae	Schlesneria	Schlesneria_paludicola
OTU1162	Bacteria	Planctomycetes	Phycisphaerae	Phycisphaerales	Phycisphaeraceae	Phycisphaera	Phycisphaera_mikurensis
OTU1163	Bacteria	Proteobacteria	Gammaproteobacteria	Xanthomonadales	Rhodanobacteraceae	Dyella	Dyella_japonica
OTU1164	Bacteria	Proteobacteria	Alphaproteobacteria	Micropepsales	Micropepsaceae	Rhizomicrobium	Rhizomicrobium_electricum
OTU1165	Bacteria	Acidobacteria	Blastocatellia	Not_Available	Not_Available	Tellurimicrobium	Tellurimicrobium_multivorans
OTU1166	Bacteria	Proteobacteria	Alphaproteobacteria	Rhodospirillales	Rhodospirillaceae	Skermanella	Skermanella_stibiiresistens
OTU1167	Bacteria	Proteobacteria	Gammaproteobacteria	Pseudomonadales	Pseudomonadaceae	Pseudomonas	Pseudomonas_kilonensis
OTU1168	Bacteria	Acidobacteria	Holophagae	Holophagales	Holophagaceae	Holophaga	Holophaga_foetida
OTU1170	Bacteria	Chloroflexi	Anaerolineae	Anaerolineales	Anaerolineaceae
OTU1171	Bacteria	Proteobacteria	Betaproteobacteria	Neisseriales	Neisseriaceae
OTU1172	Bacteria	Proteobacteria	Betaproteobacteria	Nitrosomonadales	Methylophilaceae	Methylobacillus	Methylobacillus_flagellatus
OTU1173	Bacteria	Proteobacteria	Alphaproteobacteria	Sphingomonadales	Sphingomonadaceae	Novosphingobium	Novosphingobium_naphthalenivorans
OTU1174	Bacteria	Acidobacteria	Acidobacteriia	Acidobacteriales	Acidobacteriaceae
OTU1175	Bacteria	Proteobacteria	Betaproteobacteria	Burkholderiales	Not_Available
OTU1176	Bacteria	Actinobacteria	Rubrobacteria	Gaiellales	Gaiellaceae	Gaiella	Gaiella_occulta
OTU1177	Bacteria	Proteobacteria	Betaproteobacteria	Burkholderiales	Alcaligenaceae	Azohydromonas	Azohydromonas_australica
OTU1178	Bacteria	Proteobacteria	Betaproteobacteria	Burkholderiales	Not_Available	Rhizobacter	Rhizobacter_dauci
OTU1179	Bacteria	Proteobacteria	Alphaproteobacteria	Rhodospirillales	Rhodospirillaceae	Dongia	Dongia_mobilis
OTU1180	Bacteria	Proteobacteria	Alphaproteobacteria	Rhizobiales	Phyllobacteriaceae	Mesorhizobium	Mesorhizobium_tamadayense
OTU1181	Bacteria	Gemmatimonadetes	Gemmatimonadetes	Gemmatimonadales	Gemmatimonadaceae	Gemmatimonas	Gemmatimonas_aurantiaca
OTU1182	Bacteria	Actinobacteria	Actinobacteria
OTU1183	Bacteria	Acidobacteria	Holophagae	Holophagales	Holophagaceae	Holophaga	Holophaga_foetida
OTU1184	Bacteria	Proteobacteria	Deltaproteobacteria	Myxococcales
OTU1185	Bacteria	Proteobacteria	Alphaproteobacteria	Rhizobiales	Rhizobiaceae	Neorhizobium	Neorhizobium_huautlense
OTU1186	Bacteria	Planctomycetes	Planctomycetia	Planctomycetales	Planctomycetaceae	Thermogutta	Thermogutta_hypogea
OTU1187	Bacteria	Chloroflexi	Anaerolineae	Anaerolineales	Anaerolineaceae
OTU1188	Bacteria	Acidobacteria	Acidobacteriia	Acidobacteriales	Acidobacteriaceae	Acidobacterium	Acidobacterium_capsulatum
OTU1189	Bacteria	Proteobacteria	Betaproteobacteria	Burkholderiales	Alcaligenaceae	Azohydromonas	Azohydromonas_australica
OTU1190	Bacteria	Firmicutes	Clostridia	Clostridiales	Clostridiales_Family_XVII._Incertae_Sedis	Thermaerobacter	Thermaerobacter_subterraneus
OTU1191	Bacteria	Proteobacteria	Deltaproteobacteria
OTU1192	Bacteria	Proteobacteria	Betaproteobacteria	Nitrosomonadales
OTU1193	Bacteria	Proteobacteria	Betaproteobacteria	Burkholderiales	Burkholderiaceae	Paraburkholderia	Paraburkholderia_silvatlantica
OTU1194	Bacteria	Bacteroidetes	Chitinophagia	Chitinophagales	Chitinophagaceae	Flavitalea	Flavitalea_gansuensis
OTU1195	Bacteria	Planctomycetes	Planctomycetia	Planctomycetales	Planctomycetaceae	Schlesneria	Schlesneria_paludicola
OTU1196	Bacteria	Acidobacteria	Acidobacteriia	Acidobacteriales	Acidobacteriaceae	Granulicella
OTU1197	Bacteria	Proteobacteria	Alphaproteobacteria	Rhodospirillales	Rhodospirillaceae	Dongia	Dongia_mobilis
OTU1198	Bacteria	Planctomycetes	Planctomycetia	Planctomycetales	Planctomycetaceae	Schlesneria	Schlesneria_paludicola
OTU1199	Bacteria	Acidobacteria	Acidobacteriia	Acidobacteriales	Acidobacteriaceae
OTU1200	Bacteria	Verrucomicrobia	Verrucomicrobiae	Verrucomicrobiales	Verrucomicrobiaceae	Luteolibacter	Luteolibacter_arcticus
OTU1201	Bacteria	Planctomycetes	Phycisphaerae	Phycisphaerales	Phycisphaeraceae	Phycisphaera	Phycisphaera_mikurensis
OTU1202	Bacteria	Proteobacteria	Deltaproteobacteria	Myxococcales	Kofleriaceae	Haliangium	Haliangium_tepidum
OTU1203	Bacteria	Proteobacteria	Betaproteobacteria	Burkholderiales	Comamonadaceae	Zhizhongheella	Zhizhongheella_caldifontis
OTU1204	Bacteria	Bacteroidetes	Chitinophagia	Chitinophagales	Chitinophagaceae	Chitinophaga	Chitinophaga_costaii
OTU1205	Bacteria	Proteobacteria	Alphaproteobacteria	Rhizobiales
OTU1206	Bacteria	Proteobacteria	Gammaproteobacteria	Nevskiales	Sinobacteraceae	Povalibacter	Povalibacter_uvarum
OTU1207	Bacteria	Bacteroidetes	Chitinophagia	Chitinophagales	Chitinophagaceae	Chitinophaga	Chitinophaga_taiwanensis
OTU1208	Bacteria	Verrucomicrobia	Opitutae	Opitutales	Opitutaceae	Opitutus	Opitutus_terrae
OTU1209	Bacteria	Proteobacteria	Deltaproteobacteria	Myxococcales	Archangiaceae	Archangium	Archangium_disciforme
OTU1210	Bacteria	Proteobacteria	Gammaproteobacteria	Nevskiales	Sinobacteraceae	Povalibacter	Povalibacter_uvarum
OTU1211	Bacteria	Proteobacteria	Betaproteobacteria	Burkholderiales	Oxalobacteraceae	Noviherbaspirillum
OTU1212	Bacteria	Verrucomicrobia	Opitutae	Opitutales	Opitutaceae	Opitutus	Opitutus_terrae
OTU1213	Bacteria	Planctomycetes	Planctomycetia	Planctomycetales	Planctomycetaceae	Pirellula	Pirellula_staleyi
OTU1214	Bacteria	Acidobacteria	Blastocatellia	Not_Available	Not_Available
OTU1215	Bacteria	Proteobacteria	Deltaproteobacteria	Desulfuromonadales	Geobacteraceae
OTU1216	Bacteria	Firmicutes	Bacilli	Bacillales	Bacillaceae	Bacillus	Bacillus_bataviensis
OTU1217	Bacteria	Proteobacteria	Alphaproteobacteria	Rhodospirillales	Not_Available	Reyranella	Reyranella_massiliensis
OTU1218	Bacteria	Planctomycetes	Planctomycetia	Planctomycetales	Planctomycetaceae	Roseimaritima	Roseimaritima_ulvae
OTU1219	Bacteria	Chloroflexi	Anaerolineae	Anaerolineales	Anaerolineaceae
OTU1220	Bacteria	Bacteroidetes	Sphingobacteriia	Sphingobacteriales	Sphingobacteriaceae
OTU1221	Bacteria	Proteobacteria	Betaproteobacteria	Nitrosomonadales	Sterolibacteriaceae	Denitratisoma	Denitratisoma_oestradiolicum
OTU1222	Bacteria	Proteobacteria	Betaproteobacteria	Burkholderiales	Comamonadaceae	Zhizhongheella	Zhizhongheella_caldifontis
OTU1223	Bacteria	Bacteroidetes	Cytophagia	Cytophagales	Not_Available	Chryseolinea	Chryseolinea_serpens
OTU1224	Bacteria	Proteobacteria	Betaproteobacteria	Nitrosomonadales	Nitrosomonadaceae	Nitrosospira	Nitrosospira_multiformis
OTU1225	Bacteria	Bacteroidetes	Chitinophagia	Chitinophagales	Chitinophagaceae	Sediminibacterium	Sediminibacterium_salmoneum
OTU1226	Bacteria	Planctomycetes	Phycisphaerae	Phycisphaerales	Phycisphaeraceae	Phycisphaera	Phycisphaera_mikurensis
OTU1227	Bacteria	Planctomycetes	Phycisphaerae	Phycisphaerales	Phycisphaeraceae	Phycisphaera	Phycisphaera_mikurensis
OTU1228	Bacteria	Proteobacteria	Gammaproteobacteria	Xanthomonadales	Rhodanobacteraceae	Dyella	Dyella_japonica
OTU1229	Bacteria	Proteobacteria	Betaproteobacteria	Nitrosomonadales	Nitrosomonadaceae	Nitrosospira	Nitrosospira_multiformis
OTU1230	Bacteria	Proteobacteria	Alphaproteobacteria	Rhodospirillales	Rhodospirillaceae	Skermanella	Skermanella_stibiiresistens
OTU1231	Bacteria	Proteobacteria	Betaproteobacteria	Nitrosomonadales	Gallionellaceae
OTU1232	Bacteria	Bacteroidetes	Chitinophagia	Chitinophagales	Chitinophagaceae	Niastella	Niastella_koreensis
OTU1233	Bacteria	Proteobacteria	Deltaproteobacteria	Myxococcales	Polyangiaceae	Chondromyces	Chondromyces_apiculatus
OTU1234	Bacteria	Proteobacteria	Betaproteobacteria	Burkholderiales	Not_Available	Thiobacter	Thiobacter_subterraneus
OTU1235	Bacteria	Bacteroidetes	Chitinophagia	Chitinophagales	Chitinophagaceae	Chitinophaga	Chitinophaga_costaii
OTU1236	Bacteria	Proteobacteria	Deltaproteobacteria	Desulfuromonadales	Geobacteraceae	Geobacter	Geobacter_sulfurreducens
OTU1237	Bacteria	Acidobacteria	Acidobacteriia	Acidobacteriales	Acidobacteriaceae
OTU1238	Bacteria	Proteobacteria	Deltaproteobacteria	Desulfuromonadales	Desulfuromonadaceae	Pelobacter	Pelobacter_carbinolicus
OTU1239	Bacteria	Bacteroidetes	Cytophagia	Cytophagales	Not_Available	Chryseolinea	Chryseolinea_serpens
OTU1240	Bacteria	Proteobacteria	Gammaproteobacteria	Xanthomonadales	Rhodanobacteraceae	Dyella	Dyella_japonica
OTU1241	Bacteria	Firmicutes	Clostridia	Thermoanaerobacterales	Thermoanaerobacteraceae	Caldanaerobacter	Caldanaerobacter_subterraneus
OTU1242	Bacteria	Firmicutes	Clostridia	Clostridiales	Lachnospiraceae	Anaerocolumna	Anaerocolumna_aminovalerica
OTU1243	Bacteria	Proteobacteria	Gammaproteobacteria	Legionellales	Legionellaceae	Legionella	Legionella_hackeliae
OTU1244	Bacteria	Acidobacteria	Blastocatellia	Not_Available	Not_Available	Stenotrophobacter	Stenotrophobacter_namibiensis
OTU1245	Bacteria	Bacteroidetes	Chitinophagia	Chitinophagales	Chitinophagaceae	Terrimonas	Terrimonas_pekingensis
OTU1246	Bacteria	Proteobacteria	Deltaproteobacteria
OTU1247	Bacteria	Firmicutes	Bacilli	Bacillales	Bacillaceae	Calditerricola	Calditerricola_yamamurae
OTU1248	Bacteria	Bacteroidetes	Chitinophagia	Chitinophagales	Chitinophagaceae	Chitinophaga	Chitinophaga_costaii
OTU1249	Bacteria	Gemmatimonadetes	Gemmatimonadetes	Gemmatimonadales	Gemmatimonadaceae	Gemmatimonas	Gemmatimonas_phototrophica
OTU1250	Bacteria	Bacteroidetes	Chitinophagia	Chitinophagales	Chitinophagaceae
OTU1251	Bacteria	Proteobacteria	Betaproteobacteria	Burkholderiales	Not_Available	Thiobacter	Thiobacter_subterraneus
OTU1252	Bacteria	Gemmatimonadetes	Gemmatimonadetes	Gemmatimonadales	Gemmatimonadaceae	Gemmatimonas	Gemmatimonas_aurantiaca
OTU1253	Bacteria	Proteobacteria	Betaproteobacteria
OTU1254	Bacteria	Acidobacteria	Blastocatellia	Not_Available	Not_Available	Tellurimicrobium	Tellurimicrobium_multivorans
OTU1255	Bacteria	Proteobacteria	Alphaproteobacteria	Caulobacterales	Caulobacteraceae	Phenylobacterium	Phenylobacterium_immobile
OTU1256	Bacteria	Acidobacteria	Acidobacteriia	Acidobacteriales	Acidobacteriaceae	Occallatibacter
OTU1257	Bacteria	Acidobacteria	Acidobacteriia	Acidobacteriales	Acidobacteriaceae	Occallatibacter
OTU1258	Bacteria	Proteobacteria	Deltaproteobacteria	Desulfuromonadales	Geobacteraceae	Geobacter	Geobacter_metallireducens
OTU1259	Bacteria	Actinobacteria	Thermoleophilia	Solirubrobacterales	Conexibacteraceae	Conexibacter
OTU1260	Bacteria	Planctomycetes	Planctomycetia	Planctomycetales	Planctomycetaceae	Gimesia	Gimesia_maris
OTU1261	Bacteria	Verrucomicrobia	Opitutae	Opitutales	Opitutaceae	Opitutus	Opitutus_terrae
OTU1262	Bacteria	Bacteroidetes	Chitinophagia	Chitinophagales	Chitinophagaceae
OTU1263	Bacteria	Proteobacteria	Betaproteobacteria	Burkholderiales	Not_Available	Leptothrix	Leptothrix_mobilis
OTU1264	Bacteria	Proteobacteria	Deltaproteobacteria	Desulfobacterales	Desulfobulbaceae	Not_Available	[Desulfobacterium]_catecholicum
OTU1265	Bacteria	Proteobacteria	Betaproteobacteria	Burkholderiales	Not_Available	Ideonella	Ideonella_dechloratans
OTU1266	Bacteria	Firmicutes	Bacilli	Bacillales	Alicyclobacillaceae	Tumebacillus	Tumebacillus_ginsengisoli
OTU1267	Bacteria	Proteobacteria	Betaproteobacteria	Burkholderiales	Not_Available	Methylibium	Methylibium_petroleiphilum
OTU1268	Bacteria	Proteobacteria	Alphaproteobacteria	Rhodospirillales	Rhodospirillaceae	Dongia	Dongia_mobilis
OTU1269	Bacteria	Verrucomicrobia	Verrucomicrobiae	Verrucomicrobiales	Verrucomicrobia_subdivision_3	Limisphaera	Limisphaera_ngatamarikiensis
OTU1270	Bacteria	Acidobacteria	Blastocatellia	Not_Available	Not_Available	Stenotrophobacter	Stenotrophobacter_terrae
OTU1271	Bacteria	Acidobacteria	Acidobacteriia	Acidobacteriales	Acidobacteriaceae
OTU1272	Bacteria	Bacteroidetes	Chitinophagia	Chitinophagales	Chitinophagaceae	Terrimonas	Terrimonas_pekingensis
OTU1273	Bacteria	Bacteroidetes	Chitinophagia	Chitinophagales	Chitinophagaceae	Terrimonas	Terrimonas_pekingensis
OTU1274	Bacteria	Planctomycetes	Planctomycetia	Planctomycetales	Planctomycetaceae	Planctopirus	Planctopirus_limnophila
OTU1275	Bacteria	Proteobacteria	Betaproteobacteria	Burkholderiales	Not_Available	Thiobacter	Thiobacter_subterraneus
OTU1276	Bacteria	Verrucomicrobia	Verrucomicrobiae	Verrucomicrobiales	Verrucomicrobia_subdivision_3	Limisphaera	Limisphaera_ngatamarikiensis
OTU1277	Bacteria	Bacteroidetes	Saprospiria	Saprospirales	Haliscomenobacteraceae	Portibacter	Portibacter_lacus
OTU1278	Bacteria	Cyanobacteria	Not_Available	Oscillatoriales
OTU1279	Bacteria	Nitrospirae	Nitrospira	Nitrospirales	Nitrospiraceae	Nitrospira	Nitrospira_moscoviensis
OTU1280	Bacteria	Bacteroidetes	Chitinophagia	Chitinophagales	Chitinophagaceae	Chitinophaga	Chitinophaga_costaii
OTU1281	Bacteria	Bacteroidetes	Chitinophagia	Chitinophagales	Chitinophagaceae	Chitinophaga	Chitinophaga_costaii
OTU1282	Bacteria	Nitrospirae	Nitrospira	Nitrospirales	Nitrospiraceae	Nitrospira	Nitrospira_moscoviensis
OTU1283	Bacteria	Bacteroidetes	Chitinophagia	Chitinophagales	Chitinophagaceae	Chitinophaga	Chitinophaga_costaii
OTU1284	Bacteria	Bacteroidetes	Cytophagia	Cytophagales	Cytophagaceae	Ohtaekwangia	Ohtaekwangia_koreensis
OTU1285	Bacteria	Bacteroidetes	Chitinophagia	Chitinophagales	Chitinophagaceae	Flavisolibacter	Flavisolibacter_rigui
OTU1286	Bacteria	Proteobacteria	Betaproteobacteria	Burkholderiales	Oxalobacteraceae
OTU1287	Bacteria	Proteobacteria	Betaproteobacteria	Burkholderiales	Comamonadaceae	Rhodoferax	Rhodoferax_saidenbachensis
OTU1288	Bacteria	Tenericutes	Mollicutes	Entomoplasmatales	Spiroplasmataceae	Spiroplasma	Spiroplasma_lampyridicola
OTU1289	Bacteria	Proteobacteria	Betaproteobacteria	Burkholderiales	Comamonadaceae	Ramlibacter	Ramlibacter_ginsenosidimutans
OTU1290	Bacteria	Gemmatimonadetes	Gemmatimonadetes	Gemmatimonadales	Gemmatimonadaceae	Gemmatimonas	Gemmatimonas_aurantiaca
OTU1291	Bacteria	Planctomycetes	Planctomycetia	Planctomycetales	Planctomycetaceae	Pirellula	Pirellula_staleyi
OTU1292	Bacteria	Gemmatimonadetes	Gemmatimonadetes	Gemmatimonadales	Gemmatimonadaceae	Gemmatimonas	Gemmatimonas_aurantiaca
OTU1293	Bacteria	Verrucomicrobia	Opitutae	Opitutales	Opitutaceae	Opitutus	Opitutus_terrae
OTU1294	Bacteria	Acidobacteria	Blastocatellia	Not_Available	Not_Available	Tellurimicrobium	Tellurimicrobium_multivorans
OTU1295	Bacteria	Proteobacteria	Gammaproteobacteria	Cellvibrionales	Halieaceae
OTU1296	Bacteria	Actinobacteria	Thermoleophilia	Solirubrobacterales	Solirubrobacteraceae	Solirubrobacter	Solirubrobacter_soli
OTU1297	Bacteria	Bacteroidetes	Cytophagia	Cytophagales	Hymenobacteraceae	Pontibacter	Pontibacter_populi
OTU1298	Bacteria	Verrucomicrobia	Verrucomicrobiae	Verrucomicrobiales	Verrucomicrobia_subdivision_3	Limisphaera	Limisphaera_ngatamarikiensis
OTU1299	Bacteria	Planctomycetes	Phycisphaerae	Phycisphaerales	Phycisphaeraceae	Phycisphaera	Phycisphaera_mikurensis
OTU1300	Bacteria	Proteobacteria	Gammaproteobacteria	Xanthomonadales	Rhodanobacteraceae	Chiayiivirga	Chiayiivirga_flava
OTU1301	Bacteria	Proteobacteria	Betaproteobacteria	Nitrosomonadales	Nitrosomonadaceae	Nitrosospira	Nitrosospira_multiformis
OTU1302	Bacteria	Verrucomicrobia	Spartobacteria	Not_Available	Not_Available	Terrimicrobium	Terrimicrobium_sacchariphilum
OTU1303	Bacteria	Planctomycetes	Planctomycetia	Planctomycetales	Planctomycetaceae
OTU1304	Bacteria	Proteobacteria	Alphaproteobacteria	Rhizobiales	Hyphomicrobiaceae	Rhodoplanes
OTU1305	Bacteria	Bacteroidetes	Chitinophagia	Chitinophagales	Chitinophagaceae	Chitinophaga	Chitinophaga_costaii
OTU1306	Bacteria	Proteobacteria	Gammaproteobacteria
OTU1307	Bacteria	Planctomycetes	Planctomycetia	Planctomycetales	Planctomycetaceae	Schlesneria	Schlesneria_paludicola
OTU1308	Bacteria	Proteobacteria	Deltaproteobacteria	Desulfovibrionales	Desulfovibrionaceae	Desulfovibrio	Desulfovibrio_magneticus
OTU1309	Bacteria	Proteobacteria	Betaproteobacteria	Burkholderiales	Alcaligenaceae	Ampullimonas	Ampullimonas_aquatilis
OTU1310	Bacteria	Proteobacteria	Deltaproteobacteria	Desulfovibrionales	Desulfonatronaceae	Desulfonatronum	Desulfonatronum_thiosulfatophilum
OTU1311	Bacteria	Actinobacteria	Thermoleophilia	Solirubrobacterales
OTU1312	Bacteria	Planctomycetes	Planctomycetia	Planctomycetales	Planctomycetaceae	Pirellula	Pirellula_staleyi
OTU1313	Bacteria	Firmicutes	Clostridia	Clostridiales	Clostridiales_Family_XVII._Incertae_Sedis	Thermaerobacter
OTU1314	Bacteria	Proteobacteria	Betaproteobacteria	Burkholderiales	Burkholderiaceae	Paraburkholderia
OTU1315	Bacteria	Proteobacteria	Gammaproteobacteria	Nevskiales	Sinobacteraceae	Povalibacter	Povalibacter_uvarum
OTU1316	Bacteria	Proteobacteria	Gammaproteobacteria	Xanthomonadales	Xanthomonadaceae
OTU1317	Bacteria	Bacteroidetes	Flavobacteriia	Flavobacteriales	Flavobacteriaceae	Chryseobacterium
OTU1318	Bacteria	Proteobacteria	Gammaproteobacteria	Acidiferrobacterales	Acidiferrobacteraceae	Sulfuricaulis	Sulfuricaulis_limicola
OTU1319	Bacteria	Tenericutes	Mollicutes	Entomoplasmatales	Entomoplasmataceae	Mesoplasma	Mesoplasma_corruscae
OTU1320	Bacteria	Bacteroidetes	Cytophagia	Cytophagales	Cytophagaceae	Cytophaga	Cytophaga_hutchinsonii
OTU1321	Bacteria	Proteobacteria	Deltaproteobacteria
OTU1322	Bacteria	Planctomycetes	Planctomycetia	Planctomycetales	Planctomycetaceae	Bythopirellula	Bythopirellula_goksoyri
OTU1323	Bacteria	Bacteroidetes	Chitinophagia	Chitinophagales	Chitinophagaceae	Chitinophaga	Chitinophaga_costaii
OTU1324	Bacteria	Proteobacteria	Alphaproteobacteria	Micropepsales	Micropepsaceae	Rhizomicrobium	Rhizomicrobium_electricum
OTU1325	Bacteria	Verrucomicrobia	Verrucomicrobiae	Verrucomicrobiales	Verrucomicrobiaceae	Prosthecobacter	Prosthecobacter_dejongeii
OTU1326	Bacteria	Bacteroidetes	Chitinophagia	Chitinophagales	Chitinophagaceae	Chitinophaga	Chitinophaga_costaii
OTU1327	Bacteria	Verrucomicrobia	Verrucomicrobiae	Verrucomicrobiales	Verrucomicrobiaceae	Luteolibacter
OTU1328	Bacteria	Bacteroidetes	Saprospiria	Saprospirales	Haliscomenobacteraceae	Portibacter	Portibacter_lacus
OTU1329	Bacteria	Acidobacteria	Blastocatellia	Not_Available	Not_Available	Tellurimicrobium	Tellurimicrobium_multivorans
OTU1330	Bacteria	Bacteroidetes	Chitinophagia	Chitinophagales	Chitinophagaceae	Chitinophaga	Chitinophaga_costaii
OTU1331	Bacteria	Bacteroidetes	Chitinophagia	Chitinophagales	Chitinophagaceae	Chitinophaga	Chitinophaga_costaii
OTU1332	Bacteria	Planctomycetes	Planctomycetia	Planctomycetales	Planctomycetaceae
OTU1333	Bacteria	Bacteroidetes	Sphingobacteriia	Sphingobacteriales	Sphingobacteriaceae	Mucilaginibacter
OTU1334	Bacteria	Gemmatimonadetes	Gemmatimonadetes	Gemmatimonadales	Gemmatimonadaceae	Gemmatimonas
OTU1335	Bacteria	Proteobacteria	Betaproteobacteria	Burkholderiales	Comamonadaceae	Rhodoferax	Rhodoferax_saidenbachensis
OTU1336	Bacteria	Proteobacteria	Deltaproteobacteria	Myxococcales	Kofleriaceae	Haliangium	Haliangium_tepidum
OTU1337	Bacteria	Acidobacteria	Blastocatellia	Not_Available	Not_Available
OTU1338	Bacteria	Bacteroidetes	Chitinophagia	Chitinophagales	Chitinophagaceae	Flavisolibacter
OTU1339	Bacteria	Firmicutes	Clostridia	Clostridiales	Lachnospiraceae	Lachnoclostridium	Lachnoclostridium_phytofermentans
OTU1340	Bacteria	Acidobacteria	Blastocatellia	Not_Available	Not_Available
OTU1341	Bacteria	Proteobacteria	Deltaproteobacteria	Myxococcales	Archangiaceae
OTU1342	Bacteria	Proteobacteria	Deltaproteobacteria	Desulfuromonadales	Geobacteraceae	Geobacter	Geobacter_sulfurreducens
OTU1343	Bacteria	Proteobacteria	Alphaproteobacteria	Rhodospirillales	Rhodospirillaceae	Dongia	Dongia_mobilis
OTU1344	Bacteria	Gemmatimonadetes	Gemmatimonadetes	Gemmatimonadales	Gemmatimonadaceae	Gemmatimonas
OTU1345	Bacteria	Proteobacteria	Betaproteobacteria	Burkholderiales	Alcaligenaceae	Achromobacter	Achromobacter_mucicolens
OTU1346	Bacteria	Proteobacteria	Betaproteobacteria	Burkholderiales	Not_Available	Aquincola	Aquincola_tertiaricarbonis
OTU1347	Bacteria	Proteobacteria	Deltaproteobacteria	Desulfuromonadales	Geobacteraceae	Geobacter	Geobacter_bemidjiensis
OTU1348	Bacteria	Thermodesulfobacteria	Thermodesulfobacteria	Thermodesulfobacteriales	Thermodesulfobacteriaceae	Thermosulfurimonas	Thermosulfurimonas_dismutans
OTU1349	Bacteria	Proteobacteria	Deltaproteobacteria	Myxococcales	Kofleriaceae	Haliangium	Haliangium_tepidum
OTU1350	Bacteria	Cyanobacteria	Not_Available
OTU1351	Bacteria	Proteobacteria	Alphaproteobacteria	Rhodospirillales	Rhodospirillaceae	Dongia	Dongia_mobilis
OTU1352	Bacteria	Acidobacteria	Acidobacteriia	Acidobacteriales	Acidobacteriaceae
OTU1353	Bacteria	Proteobacteria	Betaproteobacteria	Burkholderiales	Not_Available	Thiobacter	Thiobacter_subterraneus
OTU1354	Bacteria	Proteobacteria	Alphaproteobacteria	Sphingomonadales	Sphingomonadaceae	Novosphingobium	Novosphingobium_naphthalenivorans
OTU1355	Bacteria	Proteobacteria	Alphaproteobacteria	Sphingomonadales	Sphingomonadaceae	Sphingopyxis	Sphingopyxis_fribergensis
OTU1356	Bacteria	Proteobacteria	Betaproteobacteria	Burkholderiales	Comamonadaceae	Variovorax	Variovorax_ginsengisoli
OTU1357	Bacteria	Proteobacteria	Deltaproteobacteria	Desulfuromonadales	Geobacteraceae	Geobacter	Geobacter_uraniireducens
OTU1358	Bacteria	Proteobacteria	Betaproteobacteria	Burkholderiales	Not_Available	Thiobacter	Thiobacter_subterraneus
OTU1359	Bacteria	Proteobacteria	Betaproteobacteria	Burkholderiales	Oxalobacteraceae	Massilia
OTU1360	Bacteria	Proteobacteria	Betaproteobacteria	Burkholderiales	Not_Available	Rhizobacter	Rhizobacter_dauci
OTU1361	Bacteria	Bacteroidetes	Cytophagia	Cytophagales	Not_Available	Chryseolinea	Chryseolinea_serpens
OTU1362	Bacteria	Bacteroidetes	Chitinophagia	Chitinophagales	Chitinophagaceae	Chitinophaga	Chitinophaga_costaii
OTU1363	Bacteria	Planctomycetes	Planctomycetia	Planctomycetales	Isosphaeraceae	Aquisphaera	Aquisphaera_giovannonii
OTU1364	Bacteria	Proteobacteria	Deltaproteobacteria	Myxococcales	Kofleriaceae	Haliangium	Haliangium_tepidum
OTU1365	Bacteria	Proteobacteria	Deltaproteobacteria
OTU1366	Bacteria	Verrucomicrobia	Opitutae	Opitutales	Opitutaceae	Lacunisphaera	Lacunisphaera_limnophila
OTU1367	Bacteria	Proteobacteria	Deltaproteobacteria
OTU1369	Bacteria	Gemmatimonadetes	Gemmatimonadetes	Gemmatimonadales	Gemmatimonadaceae	Gemmatimonas	Gemmatimonas_aurantiaca
OTU1370	Bacteria	Proteobacteria	Betaproteobacteria	Burkholderiales	Alcaligenaceae	Bordetella
OTU1371	Bacteria	Bacteroidetes	Sphingobacteriia	Sphingobacteriales	Sphingobacteriaceae	Mucilaginibacter	Mucilaginibacter_gynuensis
OTU1372	Bacteria	Proteobacteria	Betaproteobacteria	Nitrosomonadales	Nitrosomonadaceae	Nitrosospira	Nitrosospira_multiformis
OTU1373	Bacteria	Bacteroidetes	Chitinophagia	Chitinophagales	Chitinophagaceae	Terrimonas	Terrimonas_pekingensis
OTU1374	Bacteria	Bacteroidetes	Chitinophagia	Chitinophagales	Chitinophagaceae	Chitinophaga	Chitinophaga_costaii
OTU1375	Bacteria	Proteobacteria	Deltaproteobacteria	Myxococcales	Kofleriaceae	Haliangium	Haliangium_tepidum
OTU1376	Bacteria	Firmicutes	Clostridia	Clostridiales	Clostridiaceae	Clostridium	Clostridium_carboxidivorans
OTU1377	Bacteria	Proteobacteria	Deltaproteobacteria
OTU1378	Bacteria	Acidobacteria	Blastocatellia	Not_Available	Not_Available	Stenotrophobacter	Stenotrophobacter_roseus
OTU1379	Bacteria	Proteobacteria	Alphaproteobacteria	Rhodospirillales	Not_Available	Reyranella	Reyranella_massiliensis
OTU1380	Bacteria	Proteobacteria	Deltaproteobacteria	Desulfuromonadales	Geobacteraceae	Geobacter
OTU1381	Bacteria	Planctomycetes	Planctomycetia	Planctomycetales	Gemmataceae	Telmatocola	Telmatocola_sphagniphila
OTU1382	Bacteria	Proteobacteria	Alphaproteobacteria	Rhizobiales	Hyphomicrobiaceae	Rhodoplanes	Rhodoplanes_elegans
OTU1383	Bacteria	Planctomycetes	Phycisphaerae	Phycisphaerales	Phycisphaeraceae	Phycisphaera	Phycisphaera_mikurensis
OTU1384	Bacteria	Bacteroidetes	Chitinophagia	Chitinophagales	Chitinophagaceae	Terrimonas	Terrimonas_ferruginea
OTU1385	Bacteria	Planctomycetes	Planctomycetia	Planctomycetales	Planctomycetaceae	Pirellula	Pirellula_staleyi
OTU1386	Bacteria	Chloroflexi	Anaerolineae	Anaerolineales	Anaerolineaceae	Bellilinea	Bellilinea_caldifistulae
OTU1387	Bacteria	Proteobacteria	Deltaproteobacteria	Myxococcales	Kofleriaceae	Haliangium	Haliangium_tepidum
OTU1388	Bacteria	Planctomycetes	Planctomycetia	Planctomycetales	Isosphaeraceae	Aquisphaera	Aquisphaera_giovannonii
OTU1389	Bacteria	Bacteroidetes	Flavobacteriia	Flavobacteriales	Flavobacteriaceae	Flavobacterium
OTU1390	Bacteria	Proteobacteria	Betaproteobacteria	Nitrosomonadales	Methylophilaceae	Methylotenera	Methylotenera_versatilis
OTU1391	Bacteria	Bacteroidetes	Chitinophagia	Chitinophagales	Chitinophagaceae	Chitinophaga	Chitinophaga_taiwanensis
OTU1392	Bacteria	Actinobacteria	Thermoleophilia	Solirubrobacterales
OTU1393	Bacteria	Firmicutes	Bacilli	Bacillales	Bacillaceae	Bacillus	Bacillus_bataviensis
OTU1394	Bacteria	Proteobacteria	Gammaproteobacteria	Xanthomonadales	Rhodanobacteraceae	Mizugakiibacter	Mizugakiibacter_sediminis
OTU1395	Bacteria	Bacteroidetes	Chitinophagia	Chitinophagales	Chitinophagaceae	Chitinophaga	Chitinophaga_costaii
OTU1396	Bacteria	Proteobacteria	Betaproteobacteria	Burkholderiales	Not_Available	Rhizobacter	Rhizobacter_dauci
OTU1397	Bacteria	Proteobacteria	Gammaproteobacteria	Xanthomonadales	Xanthomonadaceae	Pseudoxanthomonas	Pseudoxanthomonas_mexicana
OTU1398	Bacteria	Proteobacteria	Deltaproteobacteria	Desulfuromonadales	Geobacteraceae	Geobacter	Geobacter_bemidjiensis
OTU1399	Bacteria	Verrucomicrobia	Verrucomicrobiae	Verrucomicrobiales	Verrucomicrobia_subdivision_3	Limisphaera	Limisphaera_ngatamarikiensis
OTU1400	Bacteria	Planctomycetes	Planctomycetia	Planctomycetales	Planctomycetaceae	Pirellula	Pirellula_staleyi
OTU1401	Bacteria	Bacteroidetes	Chitinophagia	Chitinophagales	Chitinophagaceae	Chitinophaga	Chitinophaga_ginsengisegetis
OTU1402	Bacteria	Proteobacteria	Gammaproteobacteria	Legionellales	Coxiellaceae	Aquicella	Aquicella_siphonis
OTU1403	Bacteria	Cyanobacteria	Not_Available	Synechococcales	Chamaesiphonaceae	Chamaesiphon	Chamaesiphon_minutus
OTU1404	Bacteria	Proteobacteria	Alphaproteobacteria	Rhodospirillales	Rhodospirillaceae	Dongia	Dongia_mobilis
OTU1405	Bacteria	Bacteroidetes	Chitinophagia	Chitinophagales	Chitinophagaceae	Chitinophaga	Chitinophaga_costaii
OTU1406	Bacteria	Proteobacteria	Deltaproteobacteria	Desulfuromonadales	Geobacteraceae	Geobacter	Geobacter_sulfurreducens
OTU1407	Bacteria	Bacteroidetes	Flavobacteriia	Flavobacteriales	Flavobacteriaceae	Flavobacterium
OTU1408	Bacteria	Bacteroidetes	Chitinophagia	Chitinophagales	Chitinophagaceae	Niastella
OTU1409	Bacteria	Bacteroidetes	Chitinophagia	Chitinophagales	Chitinophagaceae	Flavisolibacter
OTU1410	Bacteria
OTU1411	Bacteria	Proteobacteria	Deltaproteobacteria
OTU1412	Bacteria	Proteobacteria	Alphaproteobacteria	Sphingomonadales	Sphingomonadaceae	Sphingomonas	Sphingomonas_wittichii
OTU1413	Bacteria	Gemmatimonadetes	Gemmatimonadetes	Gemmatimonadales	Gemmatimonadaceae	Gemmatimonas	Gemmatimonas_phototrophica
OTU1414	Bacteria	Bacteroidetes	Chitinophagia	Chitinophagales	Chitinophagaceae	Chitinophaga	Chitinophaga_costaii
OTU1415	Bacteria	Proteobacteria	Betaproteobacteria	Burkholderiales	Oxalobacteraceae	Massilia	Massilia_namucuonensis
OTU1416	Bacteria	Proteobacteria	Deltaproteobacteria	Desulfuromonadales	Geobacteraceae	Geobacter	Geobacter_bemidjiensis
OTU1417	Bacteria	Verrucomicrobia	Opitutae	Opitutales	Opitutaceae	Lacunisphaera
OTU1418	Bacteria	Bacteroidetes	Chitinophagia	Chitinophagales	Chitinophagaceae	Chitinophaga	Chitinophaga_terrae_Kim_and_Jung_2007
OTU1419	Bacteria	Bacteroidetes	Chitinophagia	Chitinophagales	Chitinophagaceae	Chitinophaga	Chitinophaga_costaii
OTU1420	Bacteria	Bacteroidetes	Chitinophagia	Chitinophagales	Chitinophagaceae	Terrimonas	Terrimonas_pekingensis
OTU1421	Bacteria	Chloroflexi	Anaerolineae	Anaerolineales	Anaerolineaceae
OTU1422	Bacteria	Bacteroidetes	Sphingobacteriia	Sphingobacteriales	Sphingobacteriaceae	Mucilaginibacter	Mucilaginibacter_gynuensis
OTU1423	Bacteria	Cyanobacteria	Not_Available
OTU1424	Bacteria	Proteobacteria	Betaproteobacteria	Burkholderiales	Not_Available	Thiobacter	Thiobacter_subterraneus
OTU1425	Bacteria	Bacteroidetes	Chitinophagia	Chitinophagales	Chitinophagaceae	Chitinophaga	Chitinophaga_costaii
OTU1426	Bacteria	Acidobacteria	Not_Available	Not_Available	Not_Available	Thermoanaerobaculum	Thermoanaerobaculum_aquaticum
OTU1427	Bacteria	Proteobacteria	Deltaproteobacteria	Desulfuromonadales	Geobacteraceae	Geobacter	Geobacter_bemidjiensis
OTU1428	Bacteria	Bacteroidetes	Chitinophagia	Chitinophagales	Chitinophagaceae	Chitinophaga	Chitinophaga_costaii
OTU1429	Bacteria	Proteobacteria	Betaproteobacteria	Nitrosomonadales	Sterolibacteriaceae	Denitratisoma	Denitratisoma_oestradiolicum
OTU1430	Bacteria	Proteobacteria	Betaproteobacteria	Burkholderiales	Comamonadaceae	Hydrogenophaga	Hydrogenophaga_atypica
OTU1431	Bacteria	Planctomycetes	Planctomycetia	Planctomycetales	Planctomycetaceae	Pirellula	Pirellula_staleyi
OTU1432	Bacteria	Bacteroidetes	Saprospiria	Saprospirales	Haliscomenobacteraceae
OTU1433	Bacteria	Planctomycetes	Planctomycetia	Planctomycetales	Planctomycetaceae	Rubinisphaera	Rubinisphaera_brasiliensis
OTU1434	Bacteria	Proteobacteria	Gammaproteobacteria	Xanthomonadales	Rhodanobacteraceae	Dyella	Dyella_japonica
OTU1435	Bacteria	Chloroflexi	Ktedonobacteria	Ktedonobacterales	Thermosporotrichaceae	Thermosporothrix	Thermosporothrix_hazakensis
OTU1436	Bacteria	Proteobacteria	Alphaproteobacteria	Rhodospirillales	Rhodospirillaceae	Dongia	Dongia_mobilis
OTU1437	Bacteria	Proteobacteria	Betaproteobacteria	Nitrosomonadales	Nitrosomonadaceae	Nitrosospira	Nitrosospira_multiformis
OTU1438	Bacteria	Proteobacteria	Deltaproteobacteria	Desulfobacterales	Desulfobacteraceae	Desulfatibacillum	Desulfatibacillum_alkenivorans
OTU1439	Bacteria	Acidobacteria	Acidobacteriia	Acidobacteriales	Acidobacteriaceae	Terriglobus	Terriglobus_albidus
OTU1440	Bacteria	Gemmatimonadetes	Gemmatimonadetes	Gemmatimonadales	Gemmatimonadaceae	Gemmatimonas	Gemmatimonas_phototrophica
OTU1441	Bacteria	Proteobacteria	Alphaproteobacteria	Rhizobiales	Bradyrhizobiaceae	Bradyrhizobium	Bradyrhizobium_viridifuturi
OTU1442	Bacteria	Proteobacteria	Deltaproteobacteria	Desulfuromonadales	Desulfuromonadaceae
OTU1443	Bacteria	Bacteroidetes	Chitinophagia	Chitinophagales	Chitinophagaceae	Chitinophaga	Chitinophaga_costaii
OTU1444	Bacteria	Proteobacteria	Betaproteobacteria	Burkholderiales	Not_Available	Rubrivivax	Rubrivivax_benzoatilyticus
OTU1445	Bacteria	Bacteroidetes	Chitinophagia	Chitinophagales	Chitinophagaceae	Chitinophaga	Chitinophaga_terrae_Kim_and_Jung_2007
OTU1446	Bacteria	Chloroflexi	Anaerolineae	Anaerolineales	Anaerolineaceae
OTU1447	Bacteria	Proteobacteria	Betaproteobacteria	Burkholderiales	Comamonadaceae	Ramlibacter	Ramlibacter_solisilvae
OTU1448	Bacteria	Planctomycetes	Planctomycetia	Planctomycetales	Planctomycetaceae	Rubinisphaera	Rubinisphaera_brasiliensis
OTU1449	Bacteria	Proteobacteria	Betaproteobacteria	Burkholderiales	Comamonadaceae	Ramlibacter	Ramlibacter_ginsenosidimutans
OTU1450	Bacteria	Proteobacteria	Alphaproteobacteria	Caulobacterales	Caulobacteraceae	Caulobacter	Caulobacter_fusiformis
OTU1451	Bacteria	Proteobacteria	Betaproteobacteria	Burkholderiales
OTU1452	Bacteria	Proteobacteria	Alphaproteobacteria	Micropepsales	Micropepsaceae	Rhizomicrobium	Rhizomicrobium_palustre
OTU1453	Bacteria	Proteobacteria	Betaproteobacteria	Burkholderiales	Not_Available
OTU1454	Bacteria	Bacteroidetes	Flavobacteriia	Flavobacteriales	Flavobacteriaceae	Flavobacterium	Flavobacterium_johnsoniae
OTU1455	Bacteria	Proteobacteria	Alphaproteobacteria	Sphingomonadales	Sphingomonadaceae	Sphingopyxis	Sphingopyxis_alaskensis
OTU1456	Bacteria	Firmicutes	Bacilli	Bacillales	Planococcaceae	Paenisporosarcina	Paenisporosarcina_indica
OTU1458	Bacteria	Proteobacteria	Alphaproteobacteria	Rhizobiales
OTU1459	Bacteria	Planctomycetes	Planctomycetia	Planctomycetales	Planctomycetaceae	Rubinisphaera	Rubinisphaera_brasiliensis
OTU1460	Bacteria	Bacteroidetes	Chitinophagia	Chitinophagales	Chitinophagaceae	Chitinophaga	Chitinophaga_costaii
OTU1461	Bacteria	Bacteroidetes	Chitinophagia	Chitinophagales	Chitinophagaceae	Chitinophaga	Chitinophaga_costaii
OTU1462	Bacteria	Proteobacteria	Betaproteobacteria	Burkholderiales	Not_Available	Methylibium	Methylibium_petroleiphilum
OTU1463	Bacteria	Planctomycetes	Planctomycetia	Planctomycetales	Planctomycetaceae	Planctopirus	Planctopirus_limnophila
OTU1464	Bacteria	Bacteroidetes	Sphingobacteriia	Sphingobacteriales	Sphingobacteriaceae	Pedobacter	Pedobacter_ruber
OTU1465	Bacteria	Proteobacteria	Alphaproteobacteria	Rhizobiales
OTU1466	Bacteria	Planctomycetes	Phycisphaerae	Phycisphaerales	Phycisphaeraceae	Phycisphaera	Phycisphaera_mikurensis
OTU1467	Bacteria	Gemmatimonadetes	Gemmatimonadetes	Gemmatimonadales	Gemmatimonadaceae	Gemmatimonas
OTU1468	Bacteria	Bacteroidetes	Chitinophagia	Chitinophagales	Chitinophagaceae	Niastella	Niastella_koreensis
OTU1469	Bacteria	Bacteroidetes	Chitinophagia	Chitinophagales	Chitinophagaceae	Flavisolibacter	Flavisolibacter_ginsengisoli
OTU1470	Bacteria	Proteobacteria	Alphaproteobacteria	Sphingomonadales	Sphingomonadaceae	Sphingobium
OTU1471	Bacteria	Proteobacteria	Betaproteobacteria	Nitrosomonadales	Nitrosomonadaceae	Nitrosospira	Nitrosospira_multiformis
OTU1472	Bacteria	Proteobacteria	Alphaproteobacteria	Rhizobiales
OTU1473	Bacteria	Bacteroidetes	Cytophagia	Cytophagales	Not_Available	Chryseolinea	Chryseolinea_serpens
OTU1474	Bacteria	Firmicutes	Bacilli	Bacillales	Bacillaceae	Bacillus
OTU1475	Bacteria	Bacteroidetes	Chitinophagia	Chitinophagales	Chitinophagaceae	Niastella	Niastella_yeongjuensis
OTU1476	Bacteria	Bacteroidetes	Saprospiria	Saprospirales	Haliscomenobacteraceae	Portibacter	Portibacter_lacus
OTU1477	Bacteria	Bacteroidetes	Chitinophagia	Chitinophagales	Chitinophagaceae
OTU1478	Bacteria	Bacteroidetes	Chitinophagia	Chitinophagales	Chitinophagaceae	Chitinophaga	Chitinophaga_costaii
OTU1479	Bacteria	Proteobacteria	Alphaproteobacteria	Rhizobiales	Bradyrhizobiaceae	Bosea
OTU1480	Bacteria	Proteobacteria	Betaproteobacteria	Nitrosomonadales
OTU1481	Bacteria	Proteobacteria	Deltaproteobacteria	Desulfobacterales	Desulfobulbaceae	Desulfobulbus	Desulfobulbus_alkaliphilus
OTU1482	Bacteria	Proteobacteria	Gammaproteobacteria	Chromatiales	Ectothiorhodospiraceae
OTU1483	Bacteria	Proteobacteria	Alphaproteobacteria	Holosporales	Not_Available	Caedibacter	Caedibacter_caryophilus
OTU1484	Bacteria	Cyanobacteria	Not_Available	Nostocales
OTU1485	Bacteria	Planctomycetes	Planctomycetia	Planctomycetales	Planctomycetaceae	Schlesneria	Schlesneria_paludicola
OTU1486	Bacteria	Proteobacteria	Deltaproteobacteria	Desulfuromonadales	Geobacteraceae	Geobacter
OTU1487	Bacteria	Bacteroidetes	Flavobacteriia	Flavobacteriales	Flavobacteriaceae	Flavobacterium	Flavobacterium_rivuli
OTU1488	Bacteria	Proteobacteria	Gammaproteobacteria	Legionellales	Coxiellaceae	Aquicella	Aquicella_siphonis
OTU1489	Bacteria	Bacteroidetes	Cytophagia	Cytophagales	Hymenobacteraceae	Adhaeribacter
OTU1490	Bacteria	Proteobacteria	Alphaproteobacteria	Rhodospirillales	Rhodospirillaceae	Dongia	Dongia_mobilis
OTU1491	Bacteria	Bacteroidetes	Chitinophagia	Chitinophagales	Chitinophagaceae	Niastella	Niastella_gongjuensis
OTU1492	Bacteria	Acidobacteria	Blastocatellia	Not_Available	Not_Available	Tellurimicrobium	Tellurimicrobium_multivorans
OTU1493	Bacteria	Acidobacteria	Acidobacteriia	Acidobacteriales	Acidobacteriaceae	Occallatibacter
OTU1494	Bacteria	Bacteroidetes	Chitinophagia	Chitinophagales	Chitinophagaceae	Chitinophaga	Chitinophaga_costaii
OTU1495	Bacteria	Proteobacteria	Betaproteobacteria	Nitrosomonadales	Methylophilaceae	Methylotenera	Methylotenera_mobilis
OTU1496	Bacteria	Bacteroidetes	Flavobacteriia	Flavobacteriales	Flavobacteriaceae	Flavobacterium	Flavobacterium_columnare
OTU1497	Bacteria	Proteobacteria	Alphaproteobacteria	Rhodospirillales	Rhodospirillaceae	Dongia	Dongia_mobilis
OTU1498	Bacteria	Proteobacteria	Alphaproteobacteria	Rhodospirillales	Rhodospirillaceae	Dongia	Dongia_mobilis
OTU1499	Bacteria	Bacteroidetes	Chitinophagia	Chitinophagales	Chitinophagaceae	Chitinophaga	Chitinophaga_costaii
OTU1500	Bacteria	Proteobacteria	Deltaproteobacteria	Myxococcales	Kofleriaceae	Haliangium	Haliangium_tepidum
OTU1501	Bacteria	Planctomycetes	Planctomycetia	Planctomycetales	Planctomycetaceae	Schlesneria	Schlesneria_paludicola
OTU1502	Bacteria	Firmicutes	Bacilli	Bacillales	Bacillaceae	Bacillus	Bacillus_niacini
OTU1503	Bacteria	Acidobacteria	Acidobacteriia	Acidobacteriales	Acidobacteriaceae
OTU1504	Bacteria	Acidobacteria	Blastocatellia	Not_Available	Not_Available	Pyrinomonas	Pyrinomonas_methylaliphatogenes
OTU1505	Bacteria	Acidobacteria	Holophagae	Holophagales	Holophagaceae	Holophaga	Holophaga_foetida
OTU1506	Bacteria	Proteobacteria	Betaproteobacteria	Burkholderiales	Not_Available
OTU1507	Bacteria	Bacteroidetes	Sphingobacteriia	Sphingobacteriales	Sphingobacteriaceae	Mucilaginibacter	Mucilaginibacter_gynuensis
OTU1508	Bacteria	Bacteroidetes	Chitinophagia	Chitinophagales	Chitinophagaceae	Terrimonas	Terrimonas_pekingensis
OTU1509	Bacteria	Bacteroidetes	Chitinophagia	Chitinophagales	Chitinophagaceae	Chitinophaga	Chitinophaga_costaii
OTU1510	Bacteria	Proteobacteria	Deltaproteobacteria	Myxococcales	Polyangiaceae	Sorangium	Sorangium_cellulosum
OTU1511	Bacteria	Proteobacteria	Alphaproteobacteria	Caulobacterales	Caulobacteraceae	Caulobacter	Caulobacter_vibrioides
OTU1512	Bacteria	Proteobacteria	Gammaproteobacteria	Xanthomonadales	Rhodanobacteraceae	Dyella	Dyella_japonica
OTU1513	Bacteria	Bacteroidetes	Cytophagia	Cytophagales
OTU1514	Bacteria	Verrucomicrobia	Verrucomicrobiae	Verrucomicrobiales	Verrucomicrobiaceae	Luteolibacter	Luteolibacter_arcticus
OTU1515	Bacteria	Actinobacteria	Actinobacteria	Micromonosporales	Micromonosporaceae	Actinoplanes	Actinoplanes_lobatus
OTU1516	Bacteria	Proteobacteria	Alphaproteobacteria	Rhizobiales	Rhizobiaceae	Rhizobium
OTU1517	Bacteria	Proteobacteria	Deltaproteobacteria	Desulfovibrionales	Desulfovibrionaceae	Desulfovibrio	Desulfovibrio_salexigens
OTU1518	Bacteria	Bacteroidetes	Chitinophagia	Chitinophagales	Chitinophagaceae	Terrimonas	Terrimonas_pekingensis
OTU1519	Bacteria	Proteobacteria	Betaproteobacteria	Burkholderiales	Not_Available	Ideonella	Ideonella_dechloratans
OTU1520	Bacteria	Proteobacteria	Gammaproteobacteria	Xanthomonadales	Xanthomonadaceae	Arenimonas
OTU1521	Bacteria	Bacteroidetes	Cytophagia	Cytophagales	Cytophagaceae	Ohtaekwangia	Ohtaekwangia_koreensis
OTU1522	Bacteria	Actinobacteria	Actinobacteria	Propionibacteriales	Nocardioidaceae	Nocardioides	Nocardioides_luteus
OTU1523	Bacteria	Bacteroidetes	Chitinophagia	Chitinophagales	Chitinophagaceae	Chitinophaga	Chitinophaga_costaii
OTU1524	Bacteria	Bacteroidetes	Flavobacteriia	Flavobacteriales	Flavobacteriaceae	Flavobacterium
OTU1525	Bacteria	Gemmatimonadetes	Gemmatimonadetes	Gemmatimonadales	Gemmatimonadaceae	Gemmatimonas	Gemmatimonas_phototrophica
OTU1526	Bacteria	Proteobacteria	Gammaproteobacteria	Legionellales	Legionellaceae	Legionella	Legionella_fallonii
OTU1527	Bacteria	Planctomycetes	Planctomycetia	Planctomycetales	Isosphaeraceae	Aquisphaera	Aquisphaera_giovannonii
OTU1528	Bacteria	Bacteroidetes	Chitinophagia	Chitinophagales	Chitinophagaceae	Chitinophaga	Chitinophaga_costaii
OTU1529	Bacteria	Planctomycetes	Planctomycetia	Planctomycetales	Planctomycetaceae	Gimesia	Gimesia_maris
OTU1530	Bacteria	Bacteroidetes	Chitinophagia	Chitinophagales	Chitinophagaceae	Chitinophaga	Chitinophaga_costaii
OTU1531	Bacteria	Proteobacteria	Deltaproteobacteria	Myxococcales	Archangiaceae	Stigmatella	Stigmatella_erecta
OTU1532	Bacteria
OTU1533	Bacteria	Proteobacteria	Betaproteobacteria	Neisseriales	Chromobacteriaceae	Chitinibacter	Chitinibacter_tainanensis
OTU1534	Bacteria	Proteobacteria	Alphaproteobacteria	Rhodospirillales	Rhodospirillaceae	Ferrovibrio	Ferrovibrio_xuzhouensis
OTU1535	Bacteria	Proteobacteria	Alphaproteobacteria	Sphingomonadales	Sphingomonadaceae	Sphingomonas	Sphingomonas_sediminicola
OTU1536	Bacteria	Acidobacteria	Blastocatellia	Not_Available	Not_Available	Pyrinomonas	Pyrinomonas_methylaliphatogenes
OTU1538	Bacteria	Proteobacteria	Alphaproteobacteria	Rhizobiales	Not_Available	Pseudorhodoplanes	Pseudorhodoplanes_sinuspersici
OTU1539	Bacteria	Proteobacteria	Betaproteobacteria	Burkholderiales	Comamonadaceae	Curvibacter	Curvibacter_gracilis
OTU1540	Bacteria	Planctomycetes	Planctomycetia	Planctomycetales	Planctomycetaceae	Planctopirus	Planctopirus_limnophila
OTU1541	Bacteria	Planctomycetes	Planctomycetia	Planctomycetales	Planctomycetaceae	Schlesneria	Schlesneria_paludicola
OTU1542	Bacteria	Tenericutes	Mollicutes	Anaeroplasmatales	Anaeroplasmataceae	Anaeroplasma	Anaeroplasma_abactoclasticum
OTU1543	Bacteria	Planctomycetes	Planctomycetia	Planctomycetales	Planctomycetaceae	Schlesneria	Schlesneria_paludicola
OTU1544	Bacteria	Verrucomicrobia	Verrucomicrobiae	Verrucomicrobiales	Verrucomicrobiaceae	Luteolibacter	Luteolibacter_arcticus
OTU1545	Bacteria	Acidobacteria	Blastocatellia	Not_Available	Not_Available	Tellurimicrobium	Tellurimicrobium_multivorans
OTU1546	Bacteria	Proteobacteria	Gammaproteobacteria	Methylococcales	Methylococcaceae	Methylococcus	Methylococcus_capsulatus
OTU1547	Bacteria	Bacteroidetes	Cytophagia	Cytophagales	Not_Available	Chryseolinea	Chryseolinea_serpens
OTU1548	Bacteria	Bacteroidetes	Chitinophagia	Chitinophagales	Chitinophagaceae	Terrimonas	Terrimonas_ferruginea
OTU1549	Bacteria	Bacteroidetes	Chitinophagia	Chitinophagales	Chitinophagaceae	Chitinophaga	Chitinophaga_costaii
OTU1550	Bacteria	Proteobacteria	Deltaproteobacteria	Desulfuromonadales	Geobacteraceae	Geobacter
OTU1551	Bacteria
OTU1552	Bacteria
OTU1553	Bacteria	Cyanobacteria	Not_Available
OTU1554	Bacteria	Proteobacteria	Betaproteobacteria	Burkholderiales	Comamonadaceae	Variovorax	Variovorax_paradoxus
OTU1555	Bacteria	Proteobacteria	Alphaproteobacteria	Rhodospirillales	Not_Available	Reyranella	Reyranella_massiliensis
OTU1556	Bacteria	Bacteroidetes	Chitinophagia	Chitinophagales	Chitinophagaceae	Flavitalea	Flavitalea_populi
OTU1557	Bacteria	Planctomycetes	Planctomycetia	Planctomycetales	Planctomycetaceae	Pirellula	Pirellula_staleyi
OTU1558	Bacteria	Proteobacteria	Alphaproteobacteria	Sphingomonadales	Sphingomonadaceae	Sphingomonas	Sphingomonas_wittichii
OTU1560	Bacteria	Proteobacteria	Gammaproteobacteria	Nevskiales	Sinobacteraceae
OTU1561	Bacteria	Gemmatimonadetes	Gemmatimonadetes	Gemmatimonadales	Gemmatimonadaceae	Gemmatimonas
OTU1562	Bacteria	Firmicutes	Clostridia	Clostridiales	Clostridiales_Family_XVII._Incertae_Sedis	Thermaerobacter	Thermaerobacter_marianensis
OTU1563	Bacteria	Bacteroidetes	Chitinophagia	Chitinophagales	Chitinophagaceae	Flavisolibacter
OTU1564	Bacteria	Chloroflexi	Ktedonobacteria	Ktedonobacterales	Thermosporotrichaceae	Thermosporothrix	Thermosporothrix_hazakensis
OTU1565	Bacteria	Acidobacteria	Acidobacteriia	Acidobacteriales	Acidobacteriaceae
OTU1566	Bacteria	Bacteroidetes	Chitinophagia	Chitinophagales	Chitinophagaceae	Chitinophaga	Chitinophaga_costaii
OTU1567	Bacteria	Proteobacteria	Deltaproteobacteria	Myxococcales	Kofleriaceae	Haliangium	Haliangium_tepidum
OTU1568	Bacteria	Proteobacteria	Deltaproteobacteria
OTU1569	Bacteria	Verrucomicrobia	Verrucomicrobiae	Verrucomicrobiales	Verrucomicrobia_subdivision_3	Limisphaera	Limisphaera_ngatamarikiensis
OTU1570	Bacteria	Proteobacteria	Deltaproteobacteria	Not_Available	Not_Available	Dissulfuribacter	Dissulfuribacter_thermophilus
OTU1571	Bacteria	Bacteroidetes	Sphingobacteriia	Sphingobacteriales	Sphingobacteriaceae	Mucilaginibacter
OTU1572	Bacteria	Bacteroidetes	Chitinophagia	Chitinophagales	Chitinophagaceae	Chitinophaga	Chitinophaga_costaii
OTU1573	Bacteria	Acidobacteria	Solibacteres	Solibacterales	Bryobacteraceae	Paludibaculum	Paludibaculum_fermentans
OTU1574	Bacteria	Proteobacteria	Betaproteobacteria	Burkholderiales	Comamonadaceae
OTU1575	Bacteria	Proteobacteria	Deltaproteobacteria	Myxococcales	Kofleriaceae	Haliangium	Haliangium_tepidum
OTU1576	Bacteria	Cyanobacteria	Not_Available
OTU1577	Bacteria	Proteobacteria	Gammaproteobacteria	Nevskiales	Sinobacteraceae	Povalibacter	Povalibacter_uvarum
OTU1578	Bacteria	Bacteroidetes	Flavobacteriia	Flavobacteriales	Flavobacteriaceae	Flavobacterium	Flavobacterium_aquidurense
OTU1579	Bacteria	Acidobacteria	Acidobacteriia	Acidobacteriales	Acidobacteriaceae	Acidobacterium	Acidobacterium_capsulatum
OTU1580	Bacteria	Bacteroidetes	Chitinophagia	Chitinophagales	Chitinophagaceae	Chitinophaga	Chitinophaga_costaii
OTU1581	Bacteria	Planctomycetes	Planctomycetia	Planctomycetales	Planctomycetaceae	Rubinisphaera	Rubinisphaera_brasiliensis
OTU1582	Bacteria	Planctomycetes	Planctomycetia	Planctomycetales	Planctomycetaceae	Pirellula	Pirellula_staleyi
OTU1583	Bacteria
OTU1584	Bacteria	Proteobacteria	Betaproteobacteria	Burkholderiales	Comamonadaceae	Zhizhongheella	Zhizhongheella_caldifontis
OTU1585	Bacteria	Acidobacteria	Acidobacteriia	Acidobacteriales	Acidobacteriaceae	Acidobacterium	Acidobacterium_capsulatum
OTU1586	Bacteria	Acidobacteria	Blastocatellia	Not_Available	Not_Available	Tellurimicrobium	Tellurimicrobium_multivorans
OTU1587	Bacteria	Gemmatimonadetes	Gemmatimonadetes	Gemmatimonadales	Gemmatimonadaceae	Gemmatimonas
OTU1588	Bacteria	Verrucomicrobia	Spartobacteria	Chthoniobacterales	Chthoniobacteraceae	Chthoniobacter	Chthoniobacter_flavus
OTU1589	Bacteria	Proteobacteria	Betaproteobacteria	Nitrosomonadales
OTU1590	Bacteria	Tenericutes	Mollicutes	Anaeroplasmatales	Anaeroplasmataceae	Anaeroplasma	Anaeroplasma_abactoclasticum
OTU1591	Bacteria	Proteobacteria	Betaproteobacteria	Nitrosomonadales
OTU1592	Bacteria	Acidobacteria	Acidobacteriia	Acidobacteriales	Acidobacteriaceae	Occallatibacter
OTU1593	Bacteria	Proteobacteria	Betaproteobacteria	Nitrosomonadales	Sterolibacteriaceae	Denitratisoma	Denitratisoma_oestradiolicum
OTU1594	Bacteria	Proteobacteria	Betaproteobacteria	Burkholderiales	Comamonadaceae	Curvibacter	Curvibacter_delicatus
OTU1596	Bacteria	Proteobacteria	Alphaproteobacteria	Rhodospirillales	Not_Available	Reyranella
OTU1597	Bacteria	Firmicutes	Clostridia	Clostridiales	Clostridiaceae	Clostridium	Clostridium_saccharoperbutylacetonicum
OTU1598	Bacteria	Nitrospirae	Nitrospira	Nitrospirales	Nitrospiraceae	Nitrospira	Nitrospira_moscoviensis
OTU1599	Bacteria	Proteobacteria	Betaproteobacteria	Burkholderiales	Not_Available	Rubrivivax	Rubrivivax_benzoatilyticus
OTU1600	Bacteria	Bacteroidetes	Chitinophagia	Chitinophagales	Chitinophagaceae	Chitinophaga	Chitinophaga_terrae_Kim_and_Jung_2007
OTU1601	Bacteria	Firmicutes	Bacilli	Bacillales	Bacillaceae	Bacillus
OTU1602	Bacteria	Proteobacteria	Deltaproteobacteria	Myxococcales	Kofleriaceae	Haliangium	Haliangium_tepidum
OTU1603	Bacteria	Bacteroidetes	Flavobacteriia	Flavobacteriales	Flavobacteriaceae	Flavobacterium
OTU1604	Bacteria	Proteobacteria	Betaproteobacteria	Nitrosomonadales	Methylophilaceae	Methylotenera	Methylotenera_mobilis
OTU1605	Bacteria	Proteobacteria	Betaproteobacteria	Burkholderiales	Not_Available
OTU1606	Bacteria	Proteobacteria	Acidithiobacillia	Acidithiobacillales	Acidithiobacillaceae	Acidithiobacillus	Acidithiobacillus_albertensis
OTU1607	Bacteria	Bacteroidetes	Flavobacteriia	Flavobacteriales	Flavobacteriaceae	Flavobacterium	Flavobacterium_johnsoniae
OTU1608	Bacteria	Actinobacteria	Actinobacteria	Frankiales	Frankiaceae	Jatrophihabitans	Jatrophihabitans_endophyticus
OTU1609	Bacteria	Bacteroidetes	Saprospiria	Saprospirales	Haliscomenobacteraceae
OTU1610	Bacteria	Proteobacteria	Deltaproteobacteria
OTU1611	Bacteria	Bacteroidetes	Flavobacteriia	Flavobacteriales	Flavobacteriaceae	Flavobacterium	Flavobacterium_aquidurense
OTU1612	Bacteria	Proteobacteria	Betaproteobacteria	Burkholderiales	Alcaligenaceae	Azohydromonas	Azohydromonas_lata
OTU1613	Bacteria	Proteobacteria	Betaproteobacteria	Burkholderiales	Burkholderiaceae
OTU1614	Bacteria	Proteobacteria	Deltaproteobacteria	Desulfuromonadales
OTU1615	Bacteria	Proteobacteria	Alphaproteobacteria	Rhizobiales	Bradyrhizobiaceae	Bosea
OTU1616	Bacteria	Planctomycetes	Phycisphaerae	Phycisphaerales	Phycisphaeraceae	Phycisphaera	Phycisphaera_mikurensis
OTU1617	Bacteria	Actinobacteria	Actinobacteria	Micrococcales
OTU1618	Bacteria	Proteobacteria	Deltaproteobacteria	Desulfuromonadales	Geobacteraceae	Geobacter
OTU1620	Bacteria	Acidobacteria	Acidobacteriia	Acidobacteriales	Acidobacteriaceae	Occallatibacter	Occallatibacter_savannae
OTU1621	Bacteria	Planctomycetes	Planctomycetia	Planctomycetales	Planctomycetaceae	Pirellula	Pirellula_staleyi
OTU1622	Bacteria	Acidobacteria	Blastocatellia	Not_Available	Not_Available
OTU1623	Bacteria	Cyanobacteria	Not_Available	Synechococcales	Chamaesiphonaceae	Chamaesiphon	Chamaesiphon_minutus
OTU1624	Bacteria	Proteobacteria	Deltaproteobacteria
OTU1625	Bacteria	Verrucomicrobia	Verrucomicrobiae	Verrucomicrobiales	Verrucomicrobiaceae	Prosthecobacter
OTU1626	Bacteria	Planctomycetes	Planctomycetia	Planctomycetales	Planctomycetaceae	Blastopirellula	Blastopirellula_marina
OTU1627	Bacteria	Acidobacteria	Acidobacteriia	Acidobacteriales	Acidobacteriaceae
OTU1628	Bacteria	Proteobacteria	Betaproteobacteria	Burkholderiales	Not_Available
OTU1629	Bacteria	Proteobacteria	Deltaproteobacteria
OTU1630	Bacteria	Bacteroidetes	Chitinophagia	Chitinophagales	Chitinophagaceae
OTU1631	Bacteria	Bacteroidetes	Flavobacteriia	Flavobacteriales	Flavobacteriaceae	Flavobacterium	Flavobacterium_johnsoniae
OTU1632	Bacteria	Proteobacteria	Betaproteobacteria	Burkholderiales	Not_Available
OTU1633	Bacteria	Chloroflexi	Anaerolineae	Anaerolineales	Anaerolineaceae
OTU1634	Bacteria
OTU1635	Bacteria	Proteobacteria	Alphaproteobacteria	Rhodospirillales	Rhodospirillaceae	Dongia	Dongia_mobilis
OTU1636	Bacteria	Verrucomicrobia	Verrucomicrobiae	Verrucomicrobiales	Verrucomicrobiaceae	Verrucomicrobium	Verrucomicrobium_spinosum
OTU1637	Bacteria	Bacteroidetes	Flavobacteriia	Flavobacteriales	Crocinitomicaceae	Wandonia	Wandonia_haliotis
OTU1638	Bacteria	Firmicutes	Bacilli	Bacillales	Bacillaceae	Bacillus
OTU1639	Bacteria	Actinobacteria	Actinobacteria
OTU1640	Bacteria	Planctomycetes	Planctomycetia	Planctomycetales	Planctomycetaceae	Schlesneria	Schlesneria_paludicola
OTU1641	Bacteria	Proteobacteria	Betaproteobacteria	Burkholderiales	Alcaligenaceae	Azohydromonas	Azohydromonas_lata
OTU1642	Bacteria	Proteobacteria	Alphaproteobacteria	Sphingomonadales	Sphingomonadaceae	Sphingomonas	Sphingomonas_wittichii
OTU1643	Bacteria	Proteobacteria	Alphaproteobacteria
OTU1644	Bacteria	Nitrospirae	Nitrospira	Nitrospirales	Nitrospiraceae	Nitrospira	Nitrospira_moscoviensis
OTU1645	Bacteria	Planctomycetes	Planctomycetia	Planctomycetales	Gemmataceae	Gemmata	Gemmata_obscuriglobus
OTU1646	Bacteria	Planctomycetes	Planctomycetia	Planctomycetales	Planctomycetaceae	Gimesia	Gimesia_maris
OTU1647	Bacteria	Proteobacteria	Deltaproteobacteria	Myxococcales	Archangiaceae	Archangium	Archangium_disciforme
OTU1648	Bacteria	Verrucomicrobia	Verrucomicrobiae	Verrucomicrobiales	Verrucomicrobiaceae	Roseimicrobium	Roseimicrobium_gellanilyticum
OTU1649	Bacteria	Proteobacteria	Betaproteobacteria
OTU1650	Bacteria	Proteobacteria	Alphaproteobacteria	Sphingomonadales	Sphingomonadaceae	Sphingomonas	Sphingomonas_sediminicola
OTU1651	Bacteria	Proteobacteria	Gammaproteobacteria	Xanthomonadales	Rhodanobacteraceae	Dyella	Dyella_jiangningensis
OTU1652	Bacteria	Proteobacteria	Betaproteobacteria	Rhodocyclales	Zoogloeaceae	Azoarcus	Azoarcus_evansii
OTU1653	Bacteria	Acidobacteria	Blastocatellia	Not_Available	Not_Available	Pyrinomonas	Pyrinomonas_methylaliphatogenes
OTU1654	Bacteria	Proteobacteria	Alphaproteobacteria	Sphingomonadales	Erythrobacteraceae	Porphyrobacter
OTU1655	Bacteria	Proteobacteria	Deltaproteobacteria	Desulfarculales	Desulfarculaceae	Desulfarculus	Desulfarculus_baarsii
OTU1656	Bacteria	Proteobacteria	Gammaproteobacteria	Xanthomonadales	Rhodanobacteraceae	Dyella	Dyella_japonica
OTU1657	Bacteria	Proteobacteria	Betaproteobacteria	Nitrosomonadales	Sterolibacteriaceae	Methyloversatilis	Methyloversatilis_discipulorum
OTU1658	Bacteria	Proteobacteria	Deltaproteobacteria	Myxococcales	Kofleriaceae	Haliangium	Haliangium_tepidum
OTU1659	Bacteria	Proteobacteria	Alphaproteobacteria	Rhodospirillales	Rhodospirillaceae	Oceanibaculum	Oceanibaculum_indicum
OTU1660	Bacteria	Planctomycetes	Planctomycetia	Planctomycetales	Planctomycetaceae
OTU1661	Bacteria	Proteobacteria	Alphaproteobacteria	Micropepsales	Micropepsaceae	Rhizomicrobium	Rhizomicrobium_electricum
OTU1662	Bacteria	Bacteroidetes	Chitinophagia	Chitinophagales	Chitinophagaceae	Flavisolibacter	Flavisolibacter_rigui
OTU1663	Bacteria	Proteobacteria	Deltaproteobacteria	Desulfuromonadales	Geobacteraceae	Geobacter	Geobacter_metallireducens
OTU1664	Bacteria	Proteobacteria	Deltaproteobacteria	Myxococcales	Archangiaceae	Hyalangium	Hyalangium_minutum
OTU1665	Bacteria	Bacteroidetes	Chitinophagia	Chitinophagales	Chitinophagaceae	Chitinophaga	Chitinophaga_costaii
OTU1666	Bacteria	Proteobacteria	Alphaproteobacteria	Rhizobiales	Xanthobacteraceae	Labrys	Labrys_monachus
OTU1667	Bacteria	Bacteroidetes	Cytophagia	Cytophagales	Cytophagaceae	Ohtaekwangia	Ohtaekwangia_kribbensis
OTU1668	Bacteria	Planctomycetes	Planctomycetia	Planctomycetales	Planctomycetaceae	Schlesneria	Schlesneria_paludicola
OTU1669	Bacteria	Cyanobacteria	Not_Available
OTU1670	Bacteria	Acidobacteria	Blastocatellia	Not_Available	Not_Available
OTU1671	Bacteria	Firmicutes	Negativicutes	Selenomonadales	Sporomusaceae	Pelosinus	Pelosinus_fermentans
OTU1672	Bacteria	Acidobacteria	Blastocatellia	Not_Available	Not_Available
OTU1673	Bacteria	Proteobacteria	Betaproteobacteria	Nitrosomonadales
OTU1674	Bacteria	Proteobacteria	Deltaproteobacteria	Desulfuromonadales	Geobacteraceae	Geobacter	Geobacter_metallireducens
OTU1675	Bacteria	Proteobacteria	Gammaproteobacteria	Aeromonadales	Aeromonadaceae	Aeromonas
OTU1676	Bacteria	Bacteroidetes	Chitinophagia	Chitinophagales	Chitinophagaceae	Ferruginibacter	Ferruginibacter_alkalilentus
OTU1677	Bacteria	Planctomycetes	Planctomycetia	Planctomycetales	Planctomycetaceae	Pirellula	Pirellula_staleyi
OTU1678	Bacteria	Proteobacteria	Gammaproteobacteria	Methylococcales	Methylococcaceae	Methylococcus	Methylococcus_capsulatus
OTU1680	Bacteria	Bacteroidetes	Chitinophagia	Chitinophagales	Chitinophagaceae	Chitinophaga	Chitinophaga_costaii
OTU1681	Bacteria	Bacteroidetes	Chitinophagia	Chitinophagales	Chitinophagaceae	Chitinophaga	Chitinophaga_costaii
OTU1682	Bacteria	Bacteroidetes	Chitinophagia	Chitinophagales	Chitinophagaceae	Terrimonas	Terrimonas_pekingensis
OTU1683	Bacteria	Planctomycetes	Planctomycetia	Planctomycetales	Planctomycetaceae	Pirellula	Pirellula_staleyi
OTU1684	Bacteria	Proteobacteria	Deltaproteobacteria	Desulfuromonadales	Geobacteraceae	Geobacter	Geobacter_pickeringii
OTU1685	Bacteria	Proteobacteria	Alphaproteobacteria	Caulobacterales	Caulobacteraceae	Caulobacter	Caulobacter_segnis
OTU1686	Bacteria	Proteobacteria	Alphaproteobacteria	Rhizobiales	Rhizobiaceae	Rhizobium	Rhizobium_laguerreae
OTU1687	Bacteria	Planctomycetes	Planctomycetia	Planctomycetales	Planctomycetaceae	Schlesneria	Schlesneria_paludicola
OTU1688	Bacteria	Planctomycetes	Planctomycetia	Planctomycetales	Planctomycetaceae	Rubinisphaera	Rubinisphaera_brasiliensis
OTU1689	Bacteria	Proteobacteria	Deltaproteobacteria	Myxococcales	Kofleriaceae	Haliangium	Haliangium_tepidum
OTU1690	Bacteria	Nitrospirae	Nitrospira	Nitrospirales	Nitrospiraceae	Nitrospira	Nitrospira_moscoviensis
OTU1691	Bacteria	Firmicutes	Clostridia	Clostridiales	Clostridiales_Family_XVII._Incertae_Sedis	Thermaerobacter	Thermaerobacter_subterraneus
OTU1692	Bacteria	Proteobacteria	Deltaproteobacteria	Myxococcales	Polyangiaceae	Sorangium	Sorangium_cellulosum
OTU1693	Bacteria	Acidobacteria	Blastocatellia	Not_Available	Not_Available	Stenotrophobacter
OTU1694	Bacteria	Proteobacteria	Deltaproteobacteria	Desulfuromonadales	Geobacteraceae	Geobacter
OTU1695	Bacteria	Acidobacteria	Holophagae	Holophagales	Holophagaceae	Holophaga	Holophaga_foetida
OTU1696	Bacteria	Proteobacteria	Gammaproteobacteria	Xanthomonadales
OTU1697	Bacteria	Proteobacteria	Alphaproteobacteria	Micropepsales	Micropepsaceae	Rhizomicrobium	Rhizomicrobium_electricum
OTU1698	Bacteria	Bacteroidetes	Chitinophagia	Chitinophagales	Chitinophagaceae	Chitinophaga	Chitinophaga_taiwanensis
OTU1699	Bacteria	Proteobacteria	Betaproteobacteria	Burkholderiales	Comamonadaceae	Zhizhongheella	Zhizhongheella_caldifontis
OTU1700	Bacteria	Proteobacteria	Alphaproteobacteria	Rhodospirillales	Rhodospirillaceae	Dongia	Dongia_mobilis
OTU1701	Bacteria	Proteobacteria	Betaproteobacteria	Nitrosomonadales	Sterolibacteriaceae	Georgfuchsia	Georgfuchsia_toluolica
OTU1702	Bacteria	Proteobacteria	Gammaproteobacteria	Xanthomonadales	Xanthomonadaceae	Lysobacter	Lysobacter_hankyongensis
OTU1703	Bacteria	Bacteroidetes	Chitinophagia	Chitinophagales	Chitinophagaceae
OTU1704	Bacteria	Proteobacteria	Alphaproteobacteria	Sphingomonadales	Sphingomonadaceae	Sphingomonas	Sphingomonas_ginsengisoli_An_et_al._2013
OTU1705	Bacteria	Planctomycetes	Phycisphaerae	Phycisphaerales	Phycisphaeraceae	Phycisphaera	Phycisphaera_mikurensis
OTU1706	Bacteria	Bacteroidetes	Sphingobacteriia	Sphingobacteriales	Sphingobacteriaceae	Mucilaginibacter
OTU1707	Bacteria	Proteobacteria	Alphaproteobacteria	Rhizobiales	Bradyrhizobiaceae	Bradyrhizobium
OTU1708	Bacteria	Proteobacteria	Deltaproteobacteria	Myxococcales	Sandaracinaceae	Sandaracinus	Sandaracinus_amylolyticus
OTU1709	Bacteria	Proteobacteria	Gammaproteobacteria	Chromatiales	Ectothiorhodospiraceae	Ectothiorhodospira	Ectothiorhodospira_mobilis
OTU1710	Bacteria	Proteobacteria	Betaproteobacteria	Nitrosomonadales
OTU1711	Bacteria	Bacteroidetes	Chitinophagia	Chitinophagales	Chitinophagaceae	Terrimonas	Terrimonas_pekingensis
OTU1712	Bacteria	Proteobacteria	Alphaproteobacteria	Micropepsales	Micropepsaceae	Rhizomicrobium	Rhizomicrobium_electricum
OTU1713	Bacteria	Actinobacteria	Actinobacteria	Propionibacteriales	Nocardioidaceae	Nocardioides	Nocardioides_pakistanensis
OTU1714	Bacteria	Proteobacteria	Betaproteobacteria	Burkholderiales	Not_Available	Thiobacter	Thiobacter_subterraneus
OTU1715	Bacteria	Cyanobacteria	Not_Available
OTU1716	Bacteria	Proteobacteria	Deltaproteobacteria
OTU1717	Bacteria	Proteobacteria	Deltaproteobacteria	Myxococcales	Labilitrichaceae	Labilithrix	Labilithrix_luteola
OTU1718	Bacteria	Gemmatimonadetes	Gemmatimonadetes	Gemmatimonadales	Gemmatimonadaceae	Gemmatimonas	Gemmatimonas_phototrophica
OTU1719	Bacteria	Bacteroidetes	Sphingobacteriia	Sphingobacteriales	Sphingobacteriaceae	Mucilaginibacter	Mucilaginibacter_gynuensis
OTU1720	Bacteria	Proteobacteria	Deltaproteobacteria	Desulfuromonadales	Geobacteraceae	Geobacter	Geobacter_sulfurreducens
OTU1721	Bacteria	Proteobacteria	Alphaproteobacteria	Rhizobiales	Hyphomicrobiaceae	Devosia	Devosia_insulae
OTU1722	Bacteria	Bacteroidetes	Chitinophagia	Chitinophagales	Chitinophagaceae
OTU1723	Bacteria	Verrucomicrobia	Verrucomicrobiae	Verrucomicrobiales	Verrucomicrobia_subdivision_3	Limisphaera	Limisphaera_ngatamarikiensis
OTU1724	Bacteria
OTU1725	Bacteria	Acidobacteria	Blastocatellia	Not_Available	Not_Available	Stenotrophobacter	Stenotrophobacter_namibiensis
OTU1726	Bacteria	Gemmatimonadetes	Gemmatimonadetes	Gemmatimonadales	Gemmatimonadaceae	Gemmatimonas	Gemmatimonas_aurantiaca
OTU1727	Bacteria	Armatimonadetes	Armatimonadia	Armatimonadales	Armatimonadaceae	Armatimonas	Armatimonas_rosea
OTU1728	Bacteria	Bacteroidetes	Cytophagia	Cytophagales	Cytophagaceae	Ohtaekwangia	Ohtaekwangia_koreensis
OTU1729	Bacteria	Acidobacteria	Blastocatellia	Not_Available	Not_Available
OTU1730	Bacteria	Acidobacteria	Acidobacteriia	Acidobacteriales	Acidobacteriaceae
OTU1731	Bacteria	Proteobacteria	Deltaproteobacteria
OTU1732	Bacteria	Proteobacteria	Gammaproteobacteria	Nevskiales	Sinobacteraceae	Povalibacter	Povalibacter_uvarum
OTU1733	Bacteria	Bacteroidetes	Chitinophagia	Chitinophagales	Chitinophagaceae	Chitinophaga	Chitinophaga_costaii
OTU1734	Bacteria	Bacteroidetes	Saprospiria	Saprospirales	Haliscomenobacteraceae
OTU1735	Bacteria	Proteobacteria	Betaproteobacteria	Burkholderiales
OTU1736	Bacteria	Proteobacteria	Alphaproteobacteria	Rhizobiales	Bradyrhizobiaceae
OTU1737	Bacteria	Gemmatimonadetes	Gemmatimonadetes	Gemmatimonadales	Gemmatimonadaceae	Gemmatimonas	Gemmatimonas_aurantiaca
OTU1738	Bacteria	Proteobacteria	Betaproteobacteria	Burkholderiales
OTU1739	Bacteria	Proteobacteria	Gammaproteobacteria	Xanthomonadales	Xanthomonadaceae
OTU1740	Bacteria	Proteobacteria	Betaproteobacteria	Burkholderiales	Burkholderiaceae	Paraburkholderia	Paraburkholderia_xenovorans
OTU1741	Bacteria	Planctomycetes	Planctomycetia	Planctomycetales	Gemmataceae	Gemmata	Gemmata_obscuriglobus
OTU1742	Bacteria	Firmicutes	Bacilli	Bacillales	Bacillaceae	Bacillus	Bacillus_funiculus
OTU1743	Bacteria	Proteobacteria	Deltaproteobacteria	Desulfuromonadales	Geobacteraceae	Geobacter
OTU1744	Bacteria	Proteobacteria	Betaproteobacteria	Nitrosomonadales	Sterolibacteriaceae	Georgfuchsia	Georgfuchsia_toluolica
OTU1745	Bacteria	Proteobacteria	Betaproteobacteria	Burkholderiales
OTU1746	Bacteria	Planctomycetes	Planctomycetia	Planctomycetales	Planctomycetaceae	Rubinisphaera	Rubinisphaera_brasiliensis
OTU1747	Bacteria	Proteobacteria	Gammaproteobacteria
OTU1748	Bacteria	Bacteroidetes	Chitinophagia	Chitinophagales	Chitinophagaceae	Niastella	Niastella_koreensis
OTU1749	Bacteria	Planctomycetes	Planctomycetia	Planctomycetales	Gemmataceae	Gemmata	Gemmata_obscuriglobus
OTU1750	Bacteria	Proteobacteria	Betaproteobacteria
OTU1751	Bacteria	Firmicutes	Negativicutes	Acidaminococcales	Acidaminococcaceae	Acidaminococcus	Acidaminococcus_fermentans
OTU1752	Bacteria	Planctomycetes	Planctomycetia	Planctomycetales	Planctomycetaceae	Pirellula	Pirellula_staleyi
OTU1753	Bacteria	Proteobacteria	Betaproteobacteria	Nitrosomonadales	Nitrosomonadaceae	Nitrosospira	Nitrosospira_multiformis
OTU1754	Bacteria	Actinobacteria	Acidimicrobiia	Acidimicrobiales	Acidimicrobiaceae	Aciditerrimonas	Aciditerrimonas_ferrireducens
OTU1755	Bacteria	Proteobacteria	Betaproteobacteria	Burkholderiales	Oxalobacteraceae	Noviherbaspirillum	Noviherbaspirillum_massiliense
OTU1756	Bacteria	Acidobacteria
OTU1757	Bacteria	Proteobacteria	Betaproteobacteria	Burkholderiales	Oxalobacteraceae
OTU1758	Bacteria	Cyanobacteria	Not_Available	Nostocales
OTU1759	Bacteria	Proteobacteria	Betaproteobacteria	Burkholderiales	Burkholderiaceae	Cupriavidus
OTU1760	Bacteria	Proteobacteria	Betaproteobacteria	Rhodocyclales	Rhodocyclaceae	Propionivibrio	Propionivibrio_limicola
OTU1761	Bacteria	Acidobacteria	Holophagae	Holophagales	Holophagaceae	Holophaga	Holophaga_foetida
OTU1762	Bacteria	Bacteroidetes	Cytophagia	Cytophagales	Cytophagaceae	Ohtaekwangia	Ohtaekwangia_koreensis
OTU1763	Bacteria	Bacteroidetes	Cytophagia	Cytophagales	Cytophagaceae	Ohtaekwangia	Ohtaekwangia_koreensis
OTU1764	Bacteria	Firmicutes	Bacilli	Bacillales	Thermoactinomycetaceae	Planifilum	Planifilum_fimeticola
OTU1765	Bacteria	Verrucomicrobia	Verrucomicrobiae	Verrucomicrobiales	Verrucomicrobia_subdivision_3	Limisphaera	Limisphaera_ngatamarikiensis
OTU1766	Bacteria	Proteobacteria	Deltaproteobacteria	Not_Available	Not_Available	Deferrisoma	Deferrisoma_camini
OTU1767	Bacteria	Bacteroidetes	Sphingobacteriia	Sphingobacteriales	Sphingobacteriaceae	Mucilaginibacter
OTU1768	Bacteria	Proteobacteria	Alphaproteobacteria	Rhizobiales	Bradyrhizobiaceae	Bradyrhizobium
OTU1769	Bacteria	Proteobacteria	Gammaproteobacteria	Xanthomonadales	Rhodanobacteraceae	Dyella	Dyella_japonica
OTU1771	Bacteria	Proteobacteria	Deltaproteobacteria	Desulfuromonadales	Geobacteraceae	Geobacter	Geobacter_uraniireducens
OTU1772	Bacteria	Planctomycetes	Planctomycetia	Planctomycetales	Planctomycetaceae	Pirellula	Pirellula_staleyi
OTU1773	Bacteria	Proteobacteria	Betaproteobacteria	Nitrosomonadales	Methylophilaceae	Methylobacillus	Methylobacillus_flagellatus
OTU1774	Bacteria	Proteobacteria	Betaproteobacteria	Burkholderiales	Comamonadaceae	Ramlibacter	Ramlibacter_ginsenosidimutans
OTU1775	Bacteria	Bacteroidetes	Chitinophagia	Chitinophagales	Chitinophagaceae	Niastella	Niastella_gongjuensis
OTU1776	Bacteria
OTU1777	Bacteria	Bacteroidetes	Chitinophagia	Chitinophagales	Chitinophagaceae	Chitinophaga	Chitinophaga_costaii
OTU1778	Bacteria	Bacteroidetes	Sphingobacteriia	Sphingobacteriales	Sphingobacteriaceae	Mucilaginibacter	Mucilaginibacter_gynuensis
OTU1779	Bacteria	Proteobacteria	Alphaproteobacteria	Rhizobiales	Not_Available	Nordella	Nordella_oligomobilis
OTU1780	Bacteria	Bacteroidetes	Sphingobacteriia	Sphingobacteriales	Sphingobacteriaceae	Mucilaginibacter	Mucilaginibacter_gynuensis
OTU1781	Bacteria	Firmicutes	Bacilli	Bacillales	Bacillaceae
OTU1782	Bacteria	Bacteroidetes	Cytophagia	Cytophagales	Not_Available	Chryseolinea	Chryseolinea_serpens
OTU1783	Bacteria	Bacteroidetes	Saprospiria	Saprospirales	Haliscomenobacteraceae	Portibacter	Portibacter_lacus
OTU1784	Bacteria	Firmicutes	Erysipelotrichia	Erysipelotrichales	Erysipelotrichaceae	Erysipelothrix
OTU1785	Bacteria	Bacteroidetes	Chitinophagia	Chitinophagales	Chitinophagaceae	Chitinophaga	Chitinophaga_costaii
OTU1786	Bacteria	Proteobacteria	Deltaproteobacteria	Syntrophobacterales	Syntrophaceae	Desulfobacca	Desulfobacca_acetoxidans
OTU1787	Bacteria	Planctomycetes	Planctomycetia	Planctomycetales	Planctomycetaceae	Thermogutta	Thermogutta_terrifontis
OTU1788	Bacteria	Proteobacteria	Alphaproteobacteria	Rickettsiales	Not_Available	Lyticum	Lyticum_flagellatum
OTU1789	Bacteria	Firmicutes	Clostridia	Thermoanaerobacterales	Thermoanaerobacteraceae	Thermoanaerobacter
OTU1790	Bacteria	Proteobacteria	Alphaproteobacteria	Sphingomonadales	Sphingomonadaceae	Sphingomonas	Sphingomonas_sediminicola
OTU1791	Bacteria	Proteobacteria	Deltaproteobacteria
OTU1792	Bacteria	Bacteroidetes	Chitinophagia	Chitinophagales	Chitinophagaceae	Chitinophaga	Chitinophaga_costaii
OTU1793	Bacteria	Planctomycetes	Phycisphaerae	Phycisphaerales	Phycisphaeraceae	Phycisphaera	Phycisphaera_mikurensis
OTU1794	Bacteria	Planctomycetes	Planctomycetia	Planctomycetales	Planctomycetaceae	Thermogutta	Thermogutta_terrifontis
OTU1795	Bacteria	Verrucomicrobia	Verrucomicrobiae	Verrucomicrobiales	Verrucomicrobiaceae	Luteolibacter	Luteolibacter_arcticus
OTU1796	Bacteria	Bacteroidetes	Chitinophagia	Chitinophagales	Chitinophagaceae	Terrimonas	Terrimonas_pekingensis
OTU1797	Bacteria	Bacteroidetes	Flavobacteriia	Flavobacteriales	Flavobacteriaceae	Flavobacterium	Flavobacterium_johnsoniae
OTU1798	Bacteria	Proteobacteria	Betaproteobacteria	Nitrosomonadales	Nitrosomonadaceae	Nitrosospira	Nitrosospira_multiformis
OTU1799	Bacteria	Acidobacteria	Not_Available	Not_Available	Not_Available	Thermoanaerobaculum	Thermoanaerobaculum_aquaticum
OTU1800	Bacteria	Proteobacteria	Betaproteobacteria	Burkholderiales	Comamonadaceae	Ramlibacter
OTU1801	Bacteria	Acidobacteria	Acidobacteriia	Acidobacteriales	Acidobacteriaceae	Occallatibacter	Occallatibacter_riparius
OTU1802	Bacteria
OTU1803	Bacteria	Bacteroidetes	Chitinophagia	Chitinophagales	Chitinophagaceae
OTU1804	Bacteria	Proteobacteria	Betaproteobacteria	Nitrosomonadales	Sterolibacteriaceae	Denitratisoma	Denitratisoma_oestradiolicum
OTU1805	Bacteria	Proteobacteria	Betaproteobacteria	Burkholderiales	Burkholderiaceae	Paraburkholderia	Paraburkholderia_rhizoxinica
OTU1806	Bacteria	Proteobacteria	Betaproteobacteria	Nitrosomonadales	Thiobacillaceae	Thiobacillus	Thiobacillus_thiophilus
OTU1807	Bacteria	Proteobacteria	Betaproteobacteria	Burkholderiales	Not_Available	Methylibium	Methylibium_petroleiphilum
OTU1808	Bacteria	Proteobacteria	Alphaproteobacteria	Rhizobiales	Rhizobiaceae
OTU1809	Bacteria	Planctomycetes	Planctomycetia	Planctomycetales	Planctomycetaceae	Thermogutta	Thermogutta_terrifontis
OTU1810	Bacteria	Planctomycetes	Phycisphaerae	Phycisphaerales	Phycisphaeraceae	Phycisphaera	Phycisphaera_mikurensis
OTU1811	Bacteria	Firmicutes	Bacilli	Bacillales	Planococcaceae	Bhargavaea	Bhargavaea_beijingensis
OTU1812	Bacteria	Bacteroidetes	Chitinophagia	Chitinophagales	Chitinophagaceae	Chitinophaga	Chitinophaga_costaii
OTU1813	Bacteria	Acidobacteria	Blastocatellia	Not_Available	Not_Available	Tellurimicrobium	Tellurimicrobium_multivorans
OTU1814	Bacteria	Proteobacteria	Betaproteobacteria	Burkholderiales	Not_Available
OTU1815	Bacteria	Verrucomicrobia	Verrucomicrobiae	Verrucomicrobiales	Verrucomicrobia_subdivision_3	Limisphaera	Limisphaera_ngatamarikiensis
OTU1816	Bacteria	Bacteroidetes	Chitinophagia	Chitinophagales	Chitinophagaceae	Chitinophaga	Chitinophaga_costaii
OTU1817	Bacteria	Proteobacteria	Betaproteobacteria	Burkholderiales	Oxalobacteraceae	Duganella	Duganella_zoogloeoides
OTU1818	Bacteria	Proteobacteria	Alphaproteobacteria	Sphingomonadales	Sphingomonadaceae	Novosphingobium	Novosphingobium_naphthalenivorans
OTU1819	Bacteria	Proteobacteria	Alphaproteobacteria	Micropepsales	Micropepsaceae	Rhizomicrobium	Rhizomicrobium_electricum
OTU1820	Bacteria	Bacteroidetes	Cytophagia	Cytophagales	Cytophagaceae	Cytophaga	Cytophaga_hutchinsonii
OTU1821	Bacteria	Proteobacteria	Deltaproteobacteria	Myxococcales	Sandaracinaceae	Sandaracinus	Sandaracinus_amylolyticus
OTU1822	Bacteria	Proteobacteria	Alphaproteobacteria	Rhodospirillales	Rhodospirillaceae
OTU1823	Bacteria	Proteobacteria	Betaproteobacteria	Burkholderiales	Alcaligenaceae	Azohydromonas	Azohydromonas_lata
OTU1824	Bacteria	Bacteroidetes	Chitinophagia	Chitinophagales	Chitinophagaceae	Niastella
OTU1825	Bacteria	Planctomycetes	Planctomycetia	Planctomycetales	Planctomycetaceae	Pirellula	Pirellula_staleyi
OTU1826	Bacteria	Actinobacteria	Actinobacteria	Micrococcales	Micrococcaceae	Arthrobacter	Arthrobacter_pascens
OTU1827	Bacteria	Proteobacteria	Betaproteobacteria	Burkholderiales	Not_Available	Piscinibacter	Piscinibacter_aquaticus
OTU1828	Bacteria	Proteobacteria	Gammaproteobacteria	Xanthomonadales	Rhodanobacteraceae	Rhodanobacter	Rhodanobacter_terrae
OTU1829	Bacteria	Planctomycetes	Phycisphaerae	Phycisphaerales	Phycisphaeraceae	Phycisphaera	Phycisphaera_mikurensis
OTU1830	Bacteria
OTU1831	Bacteria	Proteobacteria	Gammaproteobacteria	Nevskiales	Sinobacteraceae	Povalibacter	Povalibacter_uvarum
OTU1832	Bacteria	Lentisphaerae	Lentisphaeria	Victivallales	Victivallaceae	Victivallis	Victivallis_vadensis
OTU1833	Bacteria	Bacteroidetes	Chitinophagia	Chitinophagales	Chitinophagaceae	Chitinophaga	Chitinophaga_costaii
OTU1834	Bacteria	Acidobacteria	Blastocatellia	Not_Available	Not_Available	Stenotrophobacter	Stenotrophobacter_terrae
OTU1835	Bacteria	Acidobacteria	Acidobacteriia	Acidobacteriales	Acidobacteriaceae
OTU1836	Bacteria	Proteobacteria	Alphaproteobacteria	Rhodospirillales	Rhodospirillaceae	Ferrovibrio	Ferrovibrio_xuzhouensis
OTU1837	Bacteria	Bacteroidetes	Sphingobacteriia	Sphingobacteriales	Sphingobacteriaceae	Mucilaginibacter
OTU1838	Bacteria	Cyanobacteria	Not_Available
OTU1839	Bacteria	Actinobacteria	Actinobacteria	Micromonosporales	Micromonosporaceae	Actinoplanes
OTU1840	Bacteria	Bacteroidetes	Sphingobacteriia	Sphingobacteriales	Sphingobacteriaceae	Pedobacter
OTU1841	Bacteria	Actinobacteria	Rubrobacteria	Gaiellales	Gaiellaceae	Gaiella	Gaiella_occulta
OTU1842	Bacteria	Firmicutes	Bacilli	Bacillales	Alicyclobacillaceae	Tumebacillus	Tumebacillus_ginsengisoli
OTU1843	Bacteria	Bacteroidetes	Cytophagia	Cytophagales	Cytophagaceae	Ohtaekwangia
OTU1844	Bacteria	Proteobacteria	Deltaproteobacteria	Myxococcales	Labilitrichaceae	Labilithrix	Labilithrix_luteola
OTU1845	Bacteria	Actinobacteria	Actinobacteria	Acidothermales	Acidothermaceae	Acidothermus	Acidothermus_cellulolyticus
OTU1846	Bacteria	Proteobacteria	Deltaproteobacteria	Desulfuromonadales	Geobacteraceae	Geobacter	Geobacter_sulfurreducens
OTU1847	Bacteria	Bacteroidetes	Chitinophagia	Chitinophagales	Chitinophagaceae	Chitinophaga	Chitinophaga_terrae_Kim_and_Jung_2007
OTU1848	Bacteria	Proteobacteria	Betaproteobacteria	Burkholderiales	Not_Available
OTU1849	Bacteria	Acidobacteria	Acidobacteriia	Acidobacteriales	Acidobacteriaceae	Occallatibacter
OTU1850	Bacteria	Bacteroidetes	Chitinophagia	Chitinophagales	Chitinophagaceae	Niastella
OTU1851	Bacteria	Verrucomicrobia	Verrucomicrobiae	Verrucomicrobiales	Verrucomicrobia_subdivision_3	Limisphaera	Limisphaera_ngatamarikiensis
OTU1852	Bacteria	Firmicutes	Clostridia	Thermoanaerobacterales	Thermoanaerobacteraceae	Thermoanaerobacter
OTU1853	Bacteria	Bacteroidetes	Chitinophagia	Chitinophagales	Chitinophagaceae	Chitinophaga	Chitinophaga_costaii
OTU1854	Bacteria	Cyanobacteria	Gloeobacteria	Gloeobacterales	Gloeobacteraceae	Gloeobacter	Gloeobacter_violaceus
OTU1855	Bacteria	Bacteroidetes	Chitinophagia	Chitinophagales	Chitinophagaceae	Chitinophaga	Chitinophaga_costaii
OTU1856	Bacteria	Proteobacteria	Deltaproteobacteria	Desulfuromonadales	Geobacteraceae	Geobacter	Geobacter_sulfurreducens
OTU1857	Bacteria	Proteobacteria	Deltaproteobacteria
OTU1858	Bacteria	Verrucomicrobia	Verrucomicrobiae	Verrucomicrobiales	Verrucomicrobia_subdivision_3	Limisphaera	Limisphaera_ngatamarikiensis
OTU1859	Bacteria	Proteobacteria	Alphaproteobacteria	Micropepsales	Micropepsaceae	Rhizomicrobium	Rhizomicrobium_electricum
OTU1860	Bacteria	Planctomycetes	Phycisphaerae	Phycisphaerales	Phycisphaeraceae	Algisphaera	Algisphaera_agarilytica
OTU1861	Bacteria	Bacteroidetes	Chitinophagia	Chitinophagales	Chitinophagaceae	Chitinophaga	Chitinophaga_ginsengisegetis
OTU1862	Bacteria	Proteobacteria	Betaproteobacteria	Nitrosomonadales	Sterolibacteriaceae
OTU1863	Bacteria	Proteobacteria	Betaproteobacteria	Burkholderiales	Not_Available	Rubrivivax	Rubrivivax_benzoatilyticus
OTU1864	Bacteria	Verrucomicrobia	Verrucomicrobiae	Verrucomicrobiales	Verrucomicrobiaceae	Luteolibacter	Luteolibacter_arcticus
OTU1865	Bacteria	Proteobacteria	Deltaproteobacteria
OTU1866	Bacteria	Bacteroidetes	Chitinophagia	Chitinophagales	Chitinophagaceae	Flavisolibacter	Flavisolibacter_rigui
OTU1868	Bacteria	Bacteroidetes	Flavobacteriia	Flavobacteriales	Flavobacteriaceae	Flavobacterium
OTU1869	Bacteria	Bacteroidetes	Chitinophagia	Chitinophagales	Chitinophagaceae	Terrimonas	Terrimonas_ferruginea
OTU1870	Bacteria	Planctomycetes	Planctomycetia	Planctomycetales	Planctomycetaceae	Thermogutta	Thermogutta_terrifontis
OTU1871	Bacteria	Bacteroidetes	Chitinophagia	Chitinophagales	Chitinophagaceae	Chitinophaga	Chitinophaga_costaii
OTU1872	Bacteria	Acidobacteria	Blastocatellia	Not_Available	Not_Available	Tellurimicrobium	Tellurimicrobium_multivorans
OTU1873	Bacteria	Proteobacteria	Deltaproteobacteria	Desulfuromonadales	Geobacteraceae	Geobacter	Geobacter_sulfurreducens
OTU1874	Bacteria	Cyanobacteria	Not_Available	Nostocales
OTU1875	Bacteria	Bacteroidetes	Chitinophagia	Chitinophagales	Chitinophagaceae	Chitinophaga	Chitinophaga_costaii
OTU1876	Bacteria	Bacteroidetes	Chitinophagia	Chitinophagales	Chitinophagaceae	Chitinophaga	Chitinophaga_costaii
OTU1877	Bacteria	Proteobacteria	Alphaproteobacteria	Rhodospirillales	Rhodospirillaceae	Magnetospirillum	Magnetospirillum_bellicus
OTU1878	Bacteria	Firmicutes	Clostridia	Thermoanaerobacterales	Thermoanaerobacteraceae	Caldanaerobacter	Caldanaerobacter_subterraneus
OTU1879	Bacteria	Proteobacteria	Alphaproteobacteria	Rhizobiales	Not_Available	Pseudorhodoplanes	Pseudorhodoplanes_sinuspersici
OTU1880	Bacteria	Proteobacteria	Betaproteobacteria	Burkholderiales	Comamonadaceae	Ramlibacter	Ramlibacter_ginsenosidimutans
OTU1881	Bacteria	Proteobacteria	Alphaproteobacteria	Sphingomonadales	Sphingomonadaceae	Novosphingobium	Novosphingobium_naphthalenivorans
OTU1882	Bacteria	Bacteroidetes	Chitinophagia	Chitinophagales	Chitinophagaceae	Chitinophaga	Chitinophaga_costaii
OTU1883	Bacteria	Planctomycetes	Planctomycetia	Planctomycetales	Gemmataceae	Zavarzinella	Zavarzinella_formosa
OTU1884	Bacteria	Acidobacteria	Blastocatellia	Not_Available	Not_Available	Tellurimicrobium	Tellurimicrobium_multivorans
OTU1885	Bacteria	Proteobacteria	Deltaproteobacteria	Myxococcales	Sandaracinaceae	Sandaracinus	Sandaracinus_amylolyticus
OTU1886	Bacteria	Verrucomicrobia	Verrucomicrobiae	Verrucomicrobiales	Verrucomicrobia_subdivision_3	Limisphaera	Limisphaera_ngatamarikiensis
OTU1887	Bacteria	Planctomycetes	Planctomycetia	Planctomycetales	Planctomycetaceae	Pirellula	Pirellula_staleyi
OTU1888	Bacteria	Bacteroidetes	Chitinophagia	Chitinophagales	Chitinophagaceae	Parafilimonas	Parafilimonas_terrae
OTU1889	Bacteria	Proteobacteria	Betaproteobacteria	Burkholderiales	Not_Available	Aquincola	Aquincola_tertiaricarbonis
OTU1890	Bacteria	Cyanobacteria	Not_Available	Oscillatoriales	Gomontiellaceae	Crinalium	Crinalium_epipsammum
OTU1891	Bacteria	Proteobacteria	Betaproteobacteria	Burkholderiales	Comamonadaceae
OTU1892	Bacteria	Proteobacteria	Deltaproteobacteria	Desulfuromonadales	Geobacteraceae	Geobacter	Geobacter_metallireducens
OTU1893	Bacteria	Proteobacteria	Deltaproteobacteria
OTU1894	Bacteria	Actinobacteria	Thermoleophilia	Solirubrobacterales	Solirubrobacteraceae	Solirubrobacter	Solirubrobacter_ginsenosidimutans
OTU1895	Bacteria	Planctomycetes	Planctomycetia	Planctomycetales	Planctomycetaceae	Schlesneria	Schlesneria_paludicola
OTU1896	Bacteria	Gemmatimonadetes	Gemmatimonadetes	Gemmatimonadales	Gemmatimonadaceae	Gemmatimonas
OTU1897	Bacteria	Proteobacteria	Betaproteobacteria	Burkholderiales	Burkholderiaceae	Cupriavidus
OTU1898	Bacteria	Bacteroidetes	Chitinophagia	Chitinophagales	Chitinophagaceae	Chitinophaga	Chitinophaga_costaii
OTU1899	Bacteria	Bacteroidetes	Sphingobacteriia	Sphingobacteriales	Sphingobacteriaceae	Mucilaginibacter	Mucilaginibacter_rigui
OTU1900	Bacteria	Bacteroidetes	Chitinophagia	Chitinophagales	Chitinophagaceae
OTU1901	Bacteria	Bacteroidetes	Sphingobacteriia	Sphingobacteriales	Sphingobacteriaceae	Mucilaginibacter
OTU1902	Bacteria	Verrucomicrobia	Opitutae	Opitutales	Opitutaceae	Lacunisphaera	Lacunisphaera_limnophila
OTU1903	Bacteria	Firmicutes	Clostridia	Clostridiales	Clostridiaceae	Desnuesiella	Desnuesiella_massiliensis
OTU1904	Bacteria	Proteobacteria	Deltaproteobacteria
OTU1905	Bacteria	Planctomycetes	Planctomycetia	Planctomycetales	Gemmataceae	Zavarzinella	Zavarzinella_formosa
OTU1906	Bacteria	Proteobacteria	Gammaproteobacteria	Xanthomonadales	Rhodanobacteraceae	Dyella	Dyella_japonica
OTU1907	Bacteria	Proteobacteria	Alphaproteobacteria	Micropepsales	Micropepsaceae	Rhizomicrobium	Rhizomicrobium_electricum
OTU1908	Bacteria	Proteobacteria	Betaproteobacteria	Nitrosomonadales	Nitrosomonadaceae	Nitrosospira	Nitrosospira_multiformis
OTU1909	Bacteria	Proteobacteria	Betaproteobacteria	Burkholderiales	Oxalobacteraceae	Massilia
OTU1910	Bacteria	Proteobacteria	Alphaproteobacteria	Caulobacterales	Caulobacteraceae	Asticcacaulis	Asticcacaulis_taihuensis
OTU1912	Bacteria	Proteobacteria	Alphaproteobacteria	Rhizobiales	Phyllobacteriaceae	Mesorhizobium
OTU1913	Bacteria	Proteobacteria	Betaproteobacteria	Nitrosomonadales	Methylophilaceae	Methylotenera	Methylotenera_mobilis
OTU1914	Bacteria	Bacteroidetes	Chitinophagia	Chitinophagales	Chitinophagaceae	Chitinophaga	Chitinophaga_ginsengisegetis
OTU1915	Bacteria	Cyanobacteria	Not_Available
OTU1916	Bacteria	Bacteroidetes	Chitinophagia	Chitinophagales	Chitinophagaceae	Chitinophaga	Chitinophaga_costaii
OTU1917	Bacteria	Acidobacteria	Blastocatellia	Not_Available	Not_Available	Tellurimicrobium	Tellurimicrobium_multivorans
OTU1918	Bacteria	Proteobacteria	Betaproteobacteria	Burkholderiales	Comamonadaceae	Pelomonas	Pelomonas_saccharophila
OTU1919	Bacteria	Proteobacteria	Deltaproteobacteria	Desulfuromonadales	Geobacteraceae	Geobacter	Geobacter_sulfurreducens
OTU1920	Bacteria	Proteobacteria	Alphaproteobacteria	Rhizobiales	Hyphomicrobiaceae
OTU1921	Bacteria	Cyanobacteria	Not_Available
OTU1922	Bacteria	Proteobacteria	Deltaproteobacteria	Myxococcales	Kofleriaceae	Haliangium	Haliangium_tepidum
OTU1923	Bacteria	Firmicutes	Clostridia	Clostridiales	Clostridiaceae	Clostridium	Clostridium_polyendosporum
OTU1924	Bacteria	Proteobacteria	Betaproteobacteria	Burkholderiales	Oxalobacteraceae	Massilia	Massilia_putida
OTU1925	Bacteria	Acidobacteria	Holophagae	Holophagales	Holophagaceae	Holophaga	Holophaga_foetida
OTU1926	Bacteria	Verrucomicrobia	Verrucomicrobiae	Verrucomicrobiales	Verrucomicrobia_subdivision_3	Limisphaera	Limisphaera_ngatamarikiensis
OTU1928	Bacteria	Proteobacteria	Betaproteobacteria	Burkholderiales	Oxalobacteraceae	Noviherbaspirillum
OTU1929	Bacteria	Actinobacteria	Thermoleophilia	Solirubrobacterales	Conexibacteraceae	Conexibacter	Conexibacter_arvalis
OTU1930	Bacteria	Proteobacteria	Betaproteobacteria	Burkholderiales	Alcaligenaceae	Achromobacter	Achromobacter_spanius
OTU1931	Bacteria	Acidobacteria	Blastocatellia	Not_Available	Not_Available
OTU1932	Bacteria	Bacteroidetes	Sphingobacteriia	Sphingobacteriales	Sphingobacteriaceae	Mucilaginibacter	Mucilaginibacter_gynuensis
OTU1933	Bacteria	Acidobacteria	Blastocatellia	Not_Available	Not_Available
OTU1934	Bacteria	Chloroflexi	Caldilineae	Caldilineales	Caldilineaceae	Caldilinea	Caldilinea_aerophila
OTU1935	Bacteria	Proteobacteria	Alphaproteobacteria	Rhizobiales	Methylobacteriaceae	Microvirga	Microvirga_subterranea
OTU1936	Bacteria	Proteobacteria	Betaproteobacteria	Burkholderiales	Not_Available	Thiobacter	Thiobacter_subterraneus
OTU1937	Bacteria	Proteobacteria	Betaproteobacteria	Burkholderiales
OTU1938	Bacteria	Proteobacteria	Deltaproteobacteria
OTU1939	Bacteria	Bacteroidetes	Chitinophagia	Chitinophagales	Chitinophagaceae	Flavitalea	Flavitalea_gansuensis
OTU1940	Bacteria	Tenericutes	Mollicutes	Anaeroplasmatales	Anaeroplasmataceae	Anaeroplasma	Anaeroplasma_abactoclasticum
OTU1941	Bacteria	Tenericutes	Mollicutes	Entomoplasmatales	Spiroplasmataceae	Spiroplasma	Spiroplasma_platyhelix
OTU1942	Bacteria	Planctomycetes	Planctomycetia	Planctomycetales	Planctomycetaceae	Schlesneria	Schlesneria_paludicola
OTU1943	Bacteria	Proteobacteria	Gammaproteobacteria	Xanthomonadales	Rhodanobacteraceae	Dyella	Dyella_jiangningensis
OTU1944	Bacteria	Bacteroidetes	Cytophagia	Cytophagales	Cytophagaceae	Ohtaekwangia	Ohtaekwangia_kribbensis
OTU1945	Bacteria	Proteobacteria	Gammaproteobacteria	Nevskiales	Sinobacteraceae	Povalibacter	Povalibacter_uvarum
OTU1946	Bacteria	Bacteroidetes	Chitinophagia	Chitinophagales	Chitinophagaceae
OTU1947	Bacteria	Gemmatimonadetes	Gemmatimonadetes	Gemmatimonadales	Gemmatimonadaceae	Gemmatimonas	Gemmatimonas_aurantiaca
OTU1948	Bacteria	Bacteroidetes	Sphingobacteriia	Sphingobacteriales	Sphingobacteriaceae	Mucilaginibacter	Mucilaginibacter_gynuensis
OTU1949	Bacteria	Armatimonadetes	Armatimonadia	Armatimonadales	Armatimonadaceae	Armatimonas	Armatimonas_rosea
OTU1950	Bacteria	Proteobacteria	Alphaproteobacteria	Rhizobiales	Rhizobiaceae	Shinella	Shinella_zoogloeoides
OTU1951	Bacteria	Planctomycetes	Planctomycetia	Planctomycetales	Planctomycetaceae	Rubinisphaera	Rubinisphaera_brasiliensis
OTU1952	Bacteria	Verrucomicrobia	Spartobacteria	Chthoniobacterales	Chthoniobacteraceae	Chthoniobacter	Chthoniobacter_flavus
OTU1953	Bacteria	Verrucomicrobia	Verrucomicrobiae	Verrucomicrobiales	Verrucomicrobia_subdivision_3	Limisphaera	Limisphaera_ngatamarikiensis
OTU1954	Bacteria	Bacteroidetes	Chitinophagia	Chitinophagales	Chitinophagaceae	Chitinophaga	Chitinophaga_costaii
OTU1955	Bacteria	Firmicutes	Clostridia	Thermoanaerobacterales	Thermoanaerobacteraceae	Caldanaerobacter	Caldanaerobacter_subterraneus
OTU1956	Bacteria	Proteobacteria	Betaproteobacteria	Burkholderiales	Not_Available	Piscinibacter	Piscinibacter_aquaticus
OTU1957	Bacteria	Chloroflexi	Anaerolineae	Anaerolineales	Anaerolineaceae	Anaerolinea	Anaerolinea_thermolimosa
OTU1958	Bacteria	Verrucomicrobia	Opitutae
OTU1959	Bacteria	Proteobacteria	Alphaproteobacteria	Rhizobiales	Bradyrhizobiaceae	Bradyrhizobium
OTU1960	Bacteria	Proteobacteria	Alphaproteobacteria	Rhodospirillales	Acetobacteraceae	Stella
OTU1961	Bacteria	Verrucomicrobia	Spartobacteria	Chthoniobacterales	Chthoniobacteraceae	Chthoniobacter	Chthoniobacter_flavus
OTU1962	Bacteria	Planctomycetes	Planctomycetia	Planctomycetales	Planctomycetaceae	Schlesneria	Schlesneria_paludicola
OTU1963	Bacteria	Planctomycetes	Phycisphaerae	Phycisphaerales	Phycisphaeraceae	Phycisphaera	Phycisphaera_mikurensis
OTU1964	Bacteria	Proteobacteria	Deltaproteobacteria	Desulfuromonadales	Geobacteraceae	Geobacter
OTU1965	Bacteria	Bacteroidetes	Chitinophagia	Chitinophagales	Chitinophagaceae	Chitinophaga	Chitinophaga_costaii
OTU1966	Bacteria	Bacteroidetes	Chitinophagia	Chitinophagales	Chitinophagaceae	Flavisolibacter	Flavisolibacter_ginsengiterrae
OTU1967	Bacteria	Chlorobi	Chlorobia	Chlorobiales	Chlorobiaceae
OTU1968	Bacteria	Planctomycetes	Phycisphaerae	Phycisphaerales	Phycisphaeraceae	Phycisphaera	Phycisphaera_mikurensis
OTU1969	Bacteria	Armatimonadetes	Fimbriimonadia	Fimbriimonadales	Fimbriimonadaceae	Fimbriimonas	Fimbriimonas_ginsengisoli
OTU1970	Bacteria	Proteobacteria	Deltaproteobacteria	Desulfuromonadales	Geobacteraceae	Geobacter	Geobacter_daltonii
OTU1971	Bacteria	Proteobacteria	Deltaproteobacteria	Desulfuromonadales	Geobacteraceae	Geobacter	Geobacter_metallireducens
OTU1972	Bacteria	Gemmatimonadetes	Gemmatimonadetes	Gemmatimonadales	Gemmatimonadaceae	Gemmatimonas	Gemmatimonas_phototrophica
OTU1973	Bacteria	Proteobacteria	Betaproteobacteria	Burkholderiales	Burkholderiaceae	Cupriavidus	Cupriavidus_necator
OTU1974	Bacteria	Cyanobacteria	Not_Available
OTU1975	Bacteria	Proteobacteria	Betaproteobacteria	Burkholderiales	Not_Available	Thiobacter	Thiobacter_subterraneus
OTU1976	Bacteria	Proteobacteria	Deltaproteobacteria	Desulfuromonadales	Geobacteraceae	Geobacter	Geobacter_metallireducens
OTU1977	Bacteria	Proteobacteria	Alphaproteobacteria	Micropepsales	Micropepsaceae	Rhizomicrobium	Rhizomicrobium_electricum
OTU1978	Bacteria	Proteobacteria	Alphaproteobacteria	Rhizobiales	Bradyrhizobiaceae	Oligotropha	Oligotropha_carboxidovorans
OTU1979	Bacteria	Verrucomicrobia	Verrucomicrobiae	Verrucomicrobiales	Verrucomicrobiaceae	Luteolibacter	Luteolibacter_arcticus
OTU1980	Bacteria	Proteobacteria	Betaproteobacteria	Burkholderiales	Burkholderiaceae	Paraburkholderia
OTU1981	Bacteria	Planctomycetes	Planctomycetia	Planctomycetales	Planctomycetaceae	Pirellula	Pirellula_staleyi
OTU1982	Bacteria	Proteobacteria	Deltaproteobacteria	Bdellovibrionales	Bdellovibrionaceae	Bdellovibrio	Bdellovibrio_exovorus
OTU1983	Bacteria	Bacteroidetes	Cytophagia	Cytophagales	Cytophagaceae	Ohtaekwangia	Ohtaekwangia_koreensis
OTU1984	Bacteria	Proteobacteria	Betaproteobacteria	Nitrosomonadales	Sterolibacteriaceae	Denitratisoma	Denitratisoma_oestradiolicum
OTU1985	Bacteria	Proteobacteria	Gammaproteobacteria	Chromatiales	Ectothiorhodospiraceae	Thioalkalivibrio	Thioalkalivibrio_sulfidiphilus
OTU1986	Bacteria	Planctomycetes	Planctomycetia	Planctomycetales	Planctomycetaceae	Schlesneria	Schlesneria_paludicola
OTU1987	Bacteria	Proteobacteria	Deltaproteobacteria	Desulfuromonadales	Geobacteraceae	Geobacter	Geobacter_sulfurreducens
OTU1988	Bacteria	Bacteroidetes	Chitinophagia	Chitinophagales	Chitinophagaceae	Chitinophaga	Chitinophaga_costaii
OTU1989	Bacteria	Acidobacteria	Not_Available	Not_Available	Not_Available	Thermoanaerobaculum	Thermoanaerobaculum_aquaticum
OTU1990	Bacteria	Armatimonadetes	Armatimonadia	Armatimonadales	Armatimonadaceae	Armatimonas	Armatimonas_rosea
OTU1991	Bacteria	Actinobacteria	Actinobacteria
OTU1992	Bacteria	Bacteroidetes	Chitinophagia	Chitinophagales	Chitinophagaceae	Flavisolibacter	Flavisolibacter_ginsengisoli
OTU1993	Bacteria	Planctomycetes	Planctomycetia	Planctomycetales	Gemmataceae	Zavarzinella	Zavarzinella_formosa
OTU1994	Bacteria	Chloroflexi	Caldilineae	Caldilineales	Caldilineaceae	Litorilinea	Litorilinea_aerophila
OTU1995	Bacteria	Acidobacteria	Blastocatellia	Not_Available	Not_Available
OTU1996	Bacteria	Bacteroidetes	Flavobacteriia	Flavobacteriales	Flavobacteriaceae	Flavobacterium	Flavobacterium_resistens
OTU1997	Bacteria	Proteobacteria	Betaproteobacteria	Neisseriales	Neisseriaceae
OTU1998	Bacteria	Bacteroidetes	Saprospiria	Saprospirales
OTU1999	Bacteria	Planctomycetes	Planctomycetia	Planctomycetales	Planctomycetaceae	Rubinisphaera	Rubinisphaera_brasiliensis
OTU2000	Bacteria	Bacteroidetes	Cytophagia	Cytophagales	Not_Available	Chryseolinea	Chryseolinea_serpens
OTU2001	Bacteria	Firmicutes	Clostridia	Clostridiales	Peptostreptococcaceae	Sporacetigenium	Sporacetigenium_mesophilum
OTU2002	Bacteria	Actinobacteria	Thermoleophilia	Solirubrobacterales	Solirubrobacteraceae	Solirubrobacter
OTU2003	Bacteria	Proteobacteria	Betaproteobacteria	Burkholderiales	Not_Available	Thiobacter	Thiobacter_subterraneus
OTU2004	Bacteria	Planctomycetes	Planctomycetia	Planctomycetales	Planctomycetaceae	Pirellula	Pirellula_staleyi
OTU2005	Bacteria	Actinobacteria	Actinobacteria	Propionibacteriales	Nocardioidaceae	Nocardioides	Nocardioides_luteus
OTU2006	Bacteria	Proteobacteria	Betaproteobacteria	Burkholderiales	Not_Available
OTU2007	Bacteria	Verrucomicrobia	Verrucomicrobiae	Verrucomicrobiales	Verrucomicrobiaceae	Prosthecobacter	Prosthecobacter_fusiformis
OTU2008	Bacteria	Proteobacteria	Gammaproteobacteria
OTU2009	Bacteria	Gemmatimonadetes	Gemmatimonadetes	Gemmatimonadales	Gemmatimonadaceae	Gemmatimonas	Gemmatimonas_phototrophica
OTU2010	Bacteria	Bacteroidetes	Chitinophagia	Chitinophagales	Chitinophagaceae	Chitinophaga
OTU2011	Bacteria	Proteobacteria	Gammaproteobacteria	Nevskiales	Sinobacteraceae	Povalibacter	Povalibacter_uvarum
OTU2012	Bacteria	Proteobacteria	Alphaproteobacteria	Rhizobiales	Phyllobacteriaceae	Mesorhizobium	Mesorhizobium_tamadayense
OTU2013	Bacteria	Firmicutes	Bacilli	Bacillales	Alicyclobacillaceae	Tumebacillus	Tumebacillus_ginsengisoli
OTU2014	Bacteria	Proteobacteria	Betaproteobacteria	Rhodocyclales	Azonexaceae	Dechloromonas	Dechloromonas_hortensis
OTU2015	Bacteria	Bacteroidetes	Chitinophagia	Chitinophagales	Chitinophagaceae	Flavisolibacter	Flavisolibacter_ginsengiterrae
OTU2016	Bacteria	Proteobacteria	Gammaproteobacteria	Xanthomonadales	Rhodanobacteraceae	Dyella	Dyella_japonica
OTU2017	Bacteria	Gemmatimonadetes	Gemmatimonadetes	Gemmatimonadales	Gemmatimonadaceae	Gemmatimonas	Gemmatimonas_phototrophica
OTU2018	Bacteria	Bacteroidetes	Sphingobacteriia	Sphingobacteriales	Sphingobacteriaceae	Mucilaginibacter	Mucilaginibacter_gynuensis
OTU2019	Bacteria	Planctomycetes	Planctomycetia	Planctomycetales	Planctomycetaceae	Schlesneria	Schlesneria_paludicola
OTU2020	Bacteria	Planctomycetes	Planctomycetia	Planctomycetales	Planctomycetaceae	Schlesneria	Schlesneria_paludicola
OTU2021	Bacteria	Planctomycetes	Planctomycetia	Planctomycetales	Isosphaeraceae	Aquisphaera	Aquisphaera_giovannonii
OTU2022	Bacteria	Cyanobacteria	Not_Available
OTU2023	Bacteria	Planctomycetes	Planctomycetia	Planctomycetales	Planctomycetaceae	Schlesneria	Schlesneria_paludicola
OTU2024	Bacteria	Acidobacteria	Blastocatellia	Not_Available	Not_Available	Stenotrophobacter	Stenotrophobacter_terrae
OTU2025	Bacteria	Proteobacteria	Betaproteobacteria	Burkholderiales	Comamonadaceae	Variovorax	Variovorax_paradoxus
OTU2026	Bacteria	Bacteroidetes	Chitinophagia	Chitinophagales	Chitinophagaceae	Chitinophaga	Chitinophaga_costaii
OTU2027	Bacteria	Proteobacteria	Deltaproteobacteria	Desulfuromonadales	Geobacteraceae	Geoalkalibacter	Geoalkalibacter_subterraneus
OTU2028	Bacteria	Bacteroidetes	Chitinophagia	Chitinophagales	Chitinophagaceae	Flavisolibacter	Flavisolibacter_ginsengisoli
OTU2029	Bacteria	Proteobacteria	Gammaproteobacteria	Xanthomonadales	Xanthomonadaceae	Pseudoxanthomonas	Pseudoxanthomonas_mexicana
OTU2030	Bacteria	Proteobacteria	Betaproteobacteria	Burkholderiales	Not_Available	Leptothrix	Leptothrix_mobilis
OTU2031	Bacteria	Planctomycetes	Planctomycetia	Planctomycetales	Planctomycetaceae	Bythopirellula	Bythopirellula_goksoyri
OTU2032	Bacteria	Proteobacteria	Betaproteobacteria	Burkholderiales	Burkholderiaceae	Paraburkholderia	Paraburkholderia_xenovorans
OTU2033	Bacteria	Proteobacteria	Deltaproteobacteria
OTU2034	Bacteria	Bacteroidetes	Chitinophagia	Chitinophagales	Chitinophagaceae	Niastella	Niastella_gongjuensis
OTU2036	Bacteria	Verrucomicrobia	Spartobacteria	Not_Available	Not_Available	Terrimicrobium	Terrimicrobium_sacchariphilum
[truncated: 12,432 more rows]

## Sheet: Table S4
Table S4: Differentially enriched Proteobacterial OTUs in different rhizo-compartments as well as bulk soil samples of EP and LE
Proteobacteria
#OTU ID	EPBS	EPEC	EPRP	EPRS	LEBS	LEEC	LERP	LERS
Alphaproteobacteria	4.39623	4.34363	7.94296	11.0038	7.18592	5.84907	8.16015	12.489
Betaproteobacteria	7.63908	11.4273	14.9813	19.7282	8.52848	6.02736	10.5415	19.928
Gammaproteobacteria	28.506	3.30353	9.06737	7.3746	3.59226	2.06453	5.37571	5.28256
SUM	40.5413	19.0744	31.9916	38.1066	19.3067	13.941	24.0773	37.6996

## Sheet: Table S5
Table S5: Comparison of Alpha diversity estimates of E. plantagineum (EP) and L.erythrorhizon (LE) with bulk soil (Tukey's multiple comparsion test).
	Plant species	Soil type	Comparison	Species richness (Sobs)	Microbial diversity (Shannon)
	E. plantagineum	Natural campus soil (NC)	Bulk vs. Endo	<0.0001****	<0.0001****
			Bulk vs. R. Plane	0.0004***	<0.0001****
		Peat potting artificial soil (PP)	Bulk vs. Endo	0.0137*	ns
	L.erythrorhizon	Natural campus soil (NC)	Bulk vs. Endo	<0.0001****	<0.0001****
			Bulk vs. R. Plane	0.003**	<0.0001****
		Peat potting artificial soil (PP)	Bulk vs. Endo	0.0135*	ns

## Sheet: Table S6
Table S6: Differentially enriched OTUs at Phylum, Class, Order, and Species level among different rhizo-compartments compared to bulk soil control within two different soil types
	Taxonomic levels	Classification	Combinations	P value
	Phylum	Proteobacteria	LENCRS vs. LENCBS	0.0471*
		Planctomycetes	EPPPRS vs. EPPPBS	0.0002***
			EPPPRP vs. EPPPBS	0.0379*
		Bacteroidetes	LENCRS vs. LENCBS	0.0422*
			LEPPRS vs. LEPPBS	0.0008***
		Cyanobacteria	LENCEC vs. LENCBS	< 0.0001****
			LEPPEC vs. LEPPBS	< 0.0001****
			EPNCEC vs. EPNCBS	< 0.0001****
			EPPPEC vs. EPPPBS	< 0.0001****
	**P < 0.05; *** P< 0.005; **** P< 0.0001. Tukey's multiple comparisons test

## Sheet: Table S7
Table S7: Cumulative number of specifically and commonly abundant OTUs in bulk soil and different compartments of E. plantagenium (EP) and L.erythrorhizon (LE)
group	shared OTU_number	OTU_ID
EP (Bulk-vs-Rhizo, R.Plane, Endo)	67	OTU1	OTU1004	OTU1009	OTU101	OTU1010	OTU107	OTU111	OTU12	OTU122	OTU1222	OTU13	OTU1318	OTU14	OTU143	OTU144	OTU1469	OTU1496	OTU1500	OTU155	OTU161	OTU164	OTU173	OTU1731	OTU1765	OTU1832	OTU188	OTU1934	OTU2055	OTU21	OTU214	OTU22	OTU220	OTU23	OTU25	OTU2530	OTU291	OTU31	OTU3193	OTU33	OTU349	OTU359	OTU360	OTU3610	OTU365	OTU372	OTU3755	OTU39	OTU4508
LE (Bulk-vs-Rhizo, R.Plane, Endo)	122	OTU1	OTU101	OTU1030	OTU1035	OTU107	OTU1075	OTU109	OTU11	OTU111	OTU1147	OTU1161	OTU118	OTU1182	OTU1186	OTU1195	OTU122	OTU13	OTU132	OTU1373	OTU1416	OTU143	OTU1430	OTU1435	OTU151	OTU1534	OTU155	OTU1678	OTU1729	OTU1756	OTU1773	OTU178	OTU18	OTU1813	OTU184	OTU19	OTU190	OTU202	OTU204	OTU2092	OTU2098	OTU210	OTU211	OTU225	OTU2250	OTU227	OTU2270	OTU231	OTU2364
	unique OTU_number	OTU_ID
EP.Bulk	2360	OTU10000	OTU10001	OTU10003	OTU10007	OTU10015	OTU10018	OTU10029	OTU10030	OTU10032	OTU10041	OTU10050	OTU10053	OTU10054	OTU10067	OTU10075	OTU10083	OTU10084	OTU10085	OTU10089	OTU10099	OTU10107	OTU10115	OTU10118	OTU10119	OTU10125	OTU10126	OTU1013	OTU10130	OTU10131	OTU10132	OTU10135	OTU10144	OTU10150	OTU10154	OTU10156	OTU10159	OTU10161	OTU10167	OTU10174	OTU10175	OTU10177	OTU10178	OTU10182	OTU10185	OTU10186	OTU10189	OTU10190	OTU10200
EP.Rhizo	2404	OTU10005	OTU10006	OTU10009	OTU10010	OTU10011	OTU10013	OTU10016	OTU10019	OTU10021	OTU10022	OTU10023	OTU10031	OTU10034	OTU10043	OTU10055	OTU10061	OTU10062	OTU10064	OTU10074	OTU10092	OTU10095	OTU10100	OTU10106	OTU1011	OTU10114	OTU1012	OTU10134	OTU10136	OTU10137	OTU10138	OTU10143	OTU10155	OTU10163	OTU10173	OTU10180	OTU10192	OTU10195	OTU10206	OTU10213	OTU10222	OTU10226	OTU1023	OTU10233	OTU10243	OTU10245	OTU10248	OTU10267	OTU10275
EP.R. Plane	1634	OTU10002	OTU10004	OTU10026	OTU10035	OTU10040	OTU10049	OTU10068	OTU10081	OTU10102	OTU10105	OTU10128	OTU10129	OTU10133	OTU10139	OTU10147	OTU10151	OTU10169	OTU10179	OTU10201	OTU10202	OTU10204	OTU10207	OTU10209	OTU10212	OTU10227	OTU10231	OTU10232	OTU10235	OTU10250	OTU10257	OTU10272	OTU10274	OTU10282	OTU10294	OTU10305	OTU10307	OTU10309	OTU10324	OTU10331	OTU10341	OTU10346	OTU10354	OTU10364	OTU10370	OTU10380	OTU10397	OTU10405	OTU10406
EP.Endo	319	OTU10025	OTU10051	OTU10079	OTU10080	OTU10088	OTU10127	OTU10162	OTU10203	OTU10215	OTU10234	OTU10255	OTU10266	OTU10304	OTU10329	OTU1034	OTU10349	OTU10373	OTU10400	OTU10447	OTU10494	OTU10520	OTU10536	OTU10551	OTU10563	OTU10578	OTU11187	OTU11245	OTU11303	OTU11396	OTU11466	OTU11662	OTU11693	OTU12037	OTU12065	OTU12092	OTU12205	OTU1248	OTU12509	OTU12708	OTU1285	OTU13038	OTU13066	OTU13114	OTU13198	OTU13206	OTU13304	OTU13309	OTU13365
EP ( Rhizo+R.Plane+Endo)	4357
LE.Bulk	2269	OTU10	OTU10011	OTU10017	OTU10019	OTU10024	OTU10026	OTU10038	OTU10041	OTU10042	OTU10046	OTU10062	OTU10066	OTU10067	OTU10078	OTU10083	OTU10098	OTU10124	OTU10130	OTU10131	OTU10137	OTU10145	OTU10149	OTU10161	OTU10167	OTU10183	OTU10202	OTU10216	OTU10221	OTU10238	OTU10249	OTU10274	OTU10277	OTU10285	OTU10299	OTU10307	OTU1031	OTU10318	OTU10322	OTU10326	OTU10340	OTU10355	OTU10356	OTU10372	OTU10392	OTU10407	OTU10410	OTU10417	OTU10426
LE.Rhizo	2013	OTU10007	OTU10014	OTU10021	OTU10023	OTU10031	OTU10034	OTU10048	OTU10064	OTU10072	OTU10082	OTU10084	OTU10089	OTU10093	OTU1010	OTU10105	OTU10109	OTU10113	OTU10116	OTU10117	OTU10122	OTU10128	OTU10140	OTU10146	OTU10159	OTU10164	OTU10166	OTU10169	OTU10177	OTU10178	OTU10186	OTU10193	OTU10201	OTU10206	OTU10209	OTU1021	OTU10217	OTU10218	OTU10224	OTU10225	OTU10229	OTU10231	OTU10232	OTU10241	OTU10247	OTU10253	OTU10257	OTU10258	OTU10259
LE.R. Plane	1500	OTU10016	OTU10020	OTU10022	OTU10033	OTU10037	OTU10039	OTU1004	OTU10040	OTU10043	OTU10049	OTU10053	OTU10057	OTU10058	OTU10059	OTU10063	OTU10070	OTU10100	OTU10103	OTU10104	OTU10106	OTU10108	OTU10123	OTU10127	OTU10129	OTU1013	OTU10133	OTU10136	OTU10153	OTU10157	OTU10163	OTU10176	OTU10179	OTU10181	OTU10184	OTU10187	OTU10192	OTU10195	OTU10197	OTU10227	OTU1023	OTU10233	OTU10237	OTU10240	OTU10245	OTU10250	OTU10272	OTU10273	OTU10278
LE.Endo	318	OTU10051	OTU10060	OTU10071	OTU10073	OTU10074	OTU10079	OTU10080	OTU10087	OTU10094	OTU10097	OTU10110	OTU10115	OTU10172	OTU10190	OTU10226	OTU10228	OTU10244	OTU10288	OTU10301	OTU10329	OTU10339	OTU10349	OTU1037	OTU10383	OTU10395	OTU10440	OTU10447	OTU10488	OTU10494	OTU10498	OTU10520	OTU10527	OTU10534	OTU10539	OTU10551	OTU10576	OTU10613	OTU10627	OTU11115	OTU11303	OTU11664	OTU1169	OTU11804	OTU11910	OTU11918	OTU11961	OTU11966	OTU12012
LE ( Rhizo+R.Plane+Endo)	3831
[truncated: 2,356 more columns]

## Sheet: Table S8
Table S8: Comparison of α-diversity estimates of E. plantagenium (EP) and L.erythrorhizon (LE) within natural campus (NC) and peat potting artificial (PP) soil (2-way ANOVA Tukey's multiple comparsion test).
	Plant species	Soil type	Comparison	Species richness (Sobs)	Microbial diversity (Shannon)
	E. plantagineum	NC vs. PP	Rhizo vs. Rhizo	<0.0001****	0.0003***
			R.plane vs. R.plane	ns	ns
	L.erythrorhizon	NC vs. PP	Rhizo vs. Rhizo	<0.0001****	<0.0001****
			R.plane vs. R.plane	ns	0.0023**
	Significant difference; *P < 0.05; ** P< 0.005; **** P< 0.0001

## Sheet: Table S9
Table S9: Relative abundance of differentially enriched OTUs influenced by soil-type at taxa (Order) among different rhizo-compartments spanning E. plantagenium (EP) and L.erythrorhizon (LE)
		Rank		Combinations	P value
			Burkholderiales	EPNCRS vs. EPPPRS	0.0129*
				LENCRS vs. LEPPRS	0.0321*
		Order	Chitinophagales	LEPPRP vs. LENCRP	0.016*
				LEPPRS vs. LENCRS	0.0004***
			Planctomycetales	EPPPRP vs. EPNCRP	< 0.0001****
				EPPPRS vs. EPNCRS	< 0.0001****
		Significant difference; **P < 0.05; *** P< 0.005; **** P< 0.0001

## Sheet: Table S10
Table S10: Differentially enriched OTUs influenced by different plant species grown in peat potting artificial (PP) soil, displaying inter-genus effect at Phylum,Genus and species level among different rhizo-compartments
	Taxa	Microbes	Combinations	P value
	Phylum	Planctomycetes	EPPPRS vs. LEPPRS	0.041*
			EPPPRP vs. LEPPRP	0.045*
		Bacteroidetes	LEPPRS vs. EPPPRS	0.0065**
			LEPPRP vs. EPPPRP	0.034*
	Genus	Schlesneria	EPPPRS vs. LEPPRS	0.0178*
		Chitinophaga	LEPPRS vs. EPPPRS	0.0039**
			LEPPRP vs. EPPPRP	0.0045**
	Species	Schlesneria paludicola	EPPPRS vs. LEPPRS	0.0075**
		Chitinophaga costaii	LEPPRS vs. EPPPRS	0.0018**
	Significant difference; **P < 0.05; *** P< 0.005; **** P< 0.0001

[truncated: 3 more sheets: Table S11, Table S12, Table S13]
